# Supplementary material for: Replication origin location might contribute to genetic variability in Trypanosoma cruzi
Source: BMC Genomics. 2020 Jun 22;21:414. doi: 10.1186/s12864-020-06803-8 (PMC7310030; doi:10.1186/s12864-020-06803-8)
Supplement: Supplementary file 8 — Additional file 8: Table S1. Total number of raw paired-end reads for each sample and respective replicate, followed by the high quality paired-end reads after the pre-processing quality approach and the percentage of mapped paired-end reads in the CL Brenner EL and NEL genome haplotypes. Table S2. The average of %Genome coverage based on paired-end reads for each sample mapped to the genome haplotypes, based on the paired-end reads with highest mapping quality. Table S3. Filtered fold change analysis and MACS2 of MFA-seq in non-Esmeraldo-like haplotype Table S4. Filtered fold change analysis and MACS2 of MFA-seq in non-Esmeraldo-like haplotype (replicate 2) Table S5. Filtered fold change analysis and MACS2 of MFA-seq in Esmeraldo-like haplotype Table S6. Filtered fold change analysis and MACS2 of MFA-seq in Esmeraldo-like haplotype (replicate 2) Table S7. Comparison between MFA-seq peaks detected at replicates 1 and 2 Table S8. Position of MFA-seq peaks (Consensus) in non-Esmeraldo-like haplotype Table S9. Position of MFA-seq peaks (Consensus) in Esmeraldo-like haplotype Table S10. Genes where ORIs where found in chromosomes that do not harbor DGF-1 Table S11. Position of MFA-seq peaks (Consensus) in non Esmeraldo-like haplotype (replicate 2) Table S12. Position of MFA-seq peaks (Consensus) in Esmeraldo-like haplotype (replicate 2) Table S13. MFA-seq peaks (Consensus) that overlap between replicates Table S14. Percentage of DGF-1(bp) in the entire genome Table S15. Genomic location and IDs of subtelomeric genes described at Moraes-Barros 2012 [file 12864_2020_6803_MOESM8_ESM.xlsx]

## Sheet: Table S1
Table S1.Total number of raw paired-end reads for each sample and respective replicate, followed by the high quality paired-end reads after the pre-processing quality approach and the percentage of mapped paired-end reads in the CL Brenner EL and NEL genome haplotypes.
Sample	total raw	total high-quality	%mapped reads in EL haplotype	%mapped reads in NEL haplotype
	paired-reads	paired-reads
TC1 (Early S)	27,774,850	23,895,550	75.27	79.31
TC2 (Early S)	26,005,843	22,621,761	69.27	73.2
TC3 (G2/M)	25,788,600	22,677,016	45.62	48.4
TC4 (G2/M)	25,590,719	21,915,604	73.76	77.98

## Sheet: Table S2
Table S2. The average of %Genome coverage based on paired-end reads for each sample mapped to the genome haplotypes, based on the paired-end reads with highest mapping quality.
Sample	Genome	Average
		%Genome Coverage
TcS (R1)	Esmeraldo-like	75.98
TcS (R2)	Esmeraldo-like	78.80
TcG2 (R1)	Esmeraldo-like	78.56
TcG2 (R2)	Esmeraldo-like	79.92
TcS (R1)	Non Esmeraldo-like	85.29
TcS (R2)	Non Esmeraldo-like	85.55
TcG2 (R1)	Non Esmeraldo-like	87.43
TcG2 (R2)	Non Esmeraldo-like	90.02

## Sheet: Table S3
Table S3.Filtered fold change analysis and MACS2 of MFA-seq in non-Esmeraldo-like haplotype
chr	start	end	Fold change	Methodological approach
chr1	62500	65000	1.45269	FC anaysis
chr10	0	2500	1.28901	FC anaysis
chr10	2500	5000	1.47612	FC anaysis
chr10	40000	42500	1.34349	FC anaysis
chr10	132500	135000	1.32681	FC anaysis
chr10	472500	475000	1.29465	FC anaysis
chr11	137500	140000	1.44315	FC anaysis
chr11	247500	250000	2	FC anaysis
chr11	297500	300000	1.41677	FC anaysis
chr11	387500	390000	1.41535	FC anaysis
chr12	147500	150000	1.42463	FC anaysis
chr12	255000	257500	1.41449	FC anaysis
chr12	262500	265000	1.41662	FC anaysis
chr12	502500	505000	1.41642	FC anaysis
chr13	372500	375000	1.6194	FC anaysis
chr13	377500	380000	1.66669	FC anaysis
chr13	450000	452500	1.46339	FC anaysis
chr13	492500	495000	1.49974	FC anaysis
chr13	507500	510000	1.57973	FC anaysis
chr14	25000	27500	1.48835	FC anaysis
chr14	32500	35000	1.4397	FC anaysis
chr14	90000	92500	1.46509	FC anaysis
chr14	215000	217500	1.44997	FC anaysis
chr14	222500	225000	1.45219	FC anaysis
chr15	227500	230000	1.47592	FC anaysis
chr15	420000	422500	1.56261	FC anaysis
chr15	450000	452500	1.48821	FC anaysis
chr15	505000	507500	1.56132	FC anaysis
chr15	570000	572500	1.48674	FC anaysis
chr16	92500	95000	1.52204	FC anaysis
chr16	332500	335000	1.51535	FC anaysis
chr16	335000	337500	1.51945	FC anaysis
chr16	485000	487500	1.4537	FC anaysis
chr16	572500	575000	1.45929	FC anaysis
chr16	590000	592500	1.4872	FC anaysis
chr17	60000	62500	1.51731	FC anaysis
chr17	127500	130000	1.46162	FC anaysis
chr17	135000	137500	1.52478	FC anaysis
chr17	147500	150000	1.47164	FC anaysis
chr17	472500	475000	1.45366	FC anaysis
chr17	500000	502500	1.4582	FC anaysis
chr18	130000	132500	1.48756	FC anaysis
chr18	140000	142500	1.48132	FC anaysis
chr18	145000	147500	1.62154	FC anaysis
chr18	327500	330000	1.50693	FC anaysis
chr19	202500	205000	2.33333	FC anaysis
chr19	252500	255000	3.33333	FC anaysis
chr19	340000	342500	1.53582	FC anaysis
chr19	412500	415000	1.55715	FC anaysis
chr2	110000	112500	1.34443	FC anaysis
chr20	340000	342500	1.40186	FC anaysis
chr20	372500	375000	1.41167	FC anaysis
chr20	460000	462500	1.40661	FC anaysis
chr20	535000	537500	1.57909	FC anaysis
chr20	542500	545000	1.59727	FC anaysis
chr21	615000	617500	1.47494	FC anaysis
chr21	625000	627500	1.38651	FC anaysis
chr21	630000	632500	1.41829	FC anaysis
chr21	647500	650000	1.38683	FC anaysis
chr21	652500	655000	1.51576	FC anaysis
chr22	67500	70000	1.46693	FC anaysis
chr22	75000	77500	1.44073	FC anaysis
chr22	162500	165000	1.46424	FC anaysis
chr22	190000	192500	1.5457	FC anaysis
chr22	407500	410000	1.46667	FC anaysis
chr22	695000	697500	1.50302	FC anaysis
chr23	215000	217500	1.4821	FC anaysis
chr23	512500	515000	1.40381	FC anaysis
chr23	585000	587500	1.41306	FC anaysis
chr23	590000	592500	1.39404	FC anaysis
chr23	592500	595000	1.55231	FC anaysis
chr24	132500	135000	1.51317	FC anaysis
chr24	187500	190000	1.56083	FC anaysis
chr24	217500	220000	1.56388	FC anaysis
chr24	265000	267500	1.49016	FC anaysis
chr24	552500	555000	1.48348	FC anaysis
chr24	607500	610000	1.51755	FC anaysis
chr25	40000	42500	1.45172	FC anaysis
chr25	47500	50000	1.41526	FC anaysis
chr25	240000	242500	1.40221	FC anaysis
chr25	275000	277500	1.5201	FC anaysis
chr25	325000	327500	1.40828	FC anaysis
chr25	685000	687500	1.45064	FC anaysis
chr25	732500	735000	1.51139	FC anaysis
chr26	295000	297500	1.47917	FC anaysis
chr26	312500	315000	1.4883	FC anaysis
chr26	402500	405000	1.56201	FC anaysis
chr26	422500	425000	1.47391	FC anaysis
chr26	742500	745000	1.49655	FC anaysis
chr26	787500	790000	1.51179	FC anaysis
chr27	477500	480000	1.48031	FC anaysis
chr27	495000	497500	1.38119	FC anaysis
chr27	497500	500000	1.53739	FC anaysis
chr27	522500	525000	1.40936	FC anaysis
chr27	535000	537500	1.40684	FC anaysis
chr27	592500	595000	1.4048	FC anaysis
chr27	607500	610000	1.38168	FC anaysis
chr28	355000	357500	1.53466	FC anaysis
chr28	400000	402500	1.61264	FC anaysis
chr28	597500	600000	1.6019	FC anaysis
chr28	682500	685000	1.57566	FC anaysis
chr28	720000	722500	1.66826	FC anaysis
chr28	772500	775000	1.5917	FC anaysis
chr28	812500	815000	1.65492	FC anaysis
chr29	20000	22500	1.31716	FC anaysis
chr29	150000	152500	1.45214	FC anaysis
chr29	160000	162500	1.39558	FC anaysis
chr29	162500	165000	1.4576	FC anaysis
chr29	227500	230000	1.34556	FC anaysis
chr29	505000	507500	1.47619	FC anaysis
chr29	532500	535000	1.37168	FC anaysis
chr3	80000	82500	1.49796	FC anaysis
chr3	122500	125000	1.48294	FC anaysis
chr30	22500	25000	1.38727	FC anaysis
chr30	532500	535000	1.57109	FC anaysis
chr30	785000	787500	1.44225	FC anaysis
chr30	832500	835000	1.4466	FC anaysis
chr30	840000	842500	1.44206	FC anaysis
chr30	850000	852500	1.49421	FC anaysis
chr30	860000	862500	1.47665	FC anaysis
chr31	35000	37500	1.44595	FC anaysis
chr31	85000	87500	1.50715	FC anaysis
chr31	247500	250000	1.46996	FC anaysis
chr31	510000	512500	1.60091	FC anaysis
chr31	512500	515000	1.44	FC anaysis
chr31	570000	572500	1.49989	FC anaysis
chr31	905000	907500	1.50841	FC anaysis
chr32	12500	15000	1.48781	FC anaysis
chr32	20000	22500	1.41702	FC anaysis
chr32	80000	82500	1.46238	FC anaysis
chr32	190000	192500	1.31212	FC anaysis
chr32	195000	197500	1.35673	FC anaysis
chr32	240000	242500	1.30923	FC anaysis
chr32	352500	355000	1.34468	FC anaysis
chr32	567500	570000	1.49666	FC anaysis
chr33	477500	480000	1.41934	FC anaysis
chr33	487500	490000	1.42313	FC anaysis
chr33	492500	495000	1.40785	FC anaysis
chr33	497500	500000	1.41435	FC anaysis
chr33	505000	507500	1.47953	FC anaysis
chr33	585000	587500	1.53874	FC anaysis
chr33	587500	590000	1.47524	FC anaysis
chr33	707500	710000	1.45355	FC anaysis
chr34	710000	712500	1.37609	FC anaysis
chr34	712500	715000	1.41269	FC anaysis
chr34	902500	905000	1.23391	FC anaysis
chr34	932500	935000	1.33097	FC anaysis
chr34	952500	955000	1.23041	FC anaysis
chr34	982500	985000	1.2342	FC anaysis
chr34	995000	997500	1.29553	FC anaysis
chr35	80000	82500	1.49988	FC anaysis
chr35	337500	340000	1.36839	FC anaysis
chr35	357500	360000	1.32938	FC anaysis
chr35	380000	382500	1.37276	FC anaysis
chr35	382500	385000	1.34564	FC anaysis
chr35	397500	400000	1.38965	FC anaysis
chr35	402500	405000	1.33046	FC anaysis
chr35	510000	512500	1.30819	FC anaysis
chr35	552500	555000	1.34661	FC anaysis
chr36	12500	15000	1.41525	FC anaysis
chr36	155000	157500	1.39069	FC anaysis
chr36	205000	207500	1.5636	FC anaysis
chr36	207500	210000	1.39683	FC anaysis
chr36	242500	245000	1.39538	FC anaysis
chr36	245000	247500	1.4006	FC anaysis
chr36	267500	270000	1.39132	FC anaysis
chr36	270000	272500	1.38478	FC anaysis
chr36	282500	285000	1.38828	FC anaysis
chr36	1165000	1167500	1.4524	FC anaysis
chr37	180000	182500	1.1989	FC anaysis
chr37	195000	197500	1.20411	FC anaysis
chr37	197500	200000	1.20538	FC anaysis
chr37	277500	280000	1.28137	FC anaysis
chr37	375000	377500	1.46759	FC anaysis
chr37	895000	897500	1.19415	FC anaysis
chr37	1110000	1112500	1.33333	FC anaysis
chr37	1145000	1147500	1.19406	FC anaysis
chr37	1177500	1180000	1.27444	FC anaysis
chr37	1330000	1332500	1.21945	FC anaysis
chr38	1112500	1115000	1.45344	FC anaysis
chr38	1225000	1227500	1.6572	FC anaysis
chr38	1275000	1277500	1.51852	FC anaysis
chr38	1280000	1282500	1.45415	FC anaysis
chr38	1282500	1285000	1.52707	FC anaysis
chr38	1302500	1305000	1.45379	FC anaysis
chr38	1307500	1310000	1.80137	FC anaysis
chr38	1340000	1342500	1.53641	FC anaysis
chr38	1347500	1350000	1.56483	FC anaysis
chr38	1362500	1365000	1.55278	FC anaysis
chr38	1412500	1415000	1.43491	FC anaysis
chr38	1417500	1420000	1.49464	FC anaysis
chr39	582500	585000	1.33728	FC anaysis
chr39	1042500	1045000	1.30572	FC anaysis
chr39	1752500	1755000	1.52639	FC anaysis
chr39	1755000	1757500	1.35098	FC anaysis
chr39	1782500	1785000	1.33077	FC anaysis
chr39	1787500	1790000	1.32174	FC anaysis
chr39	1790000	1792500	1.34704	FC anaysis
chr39	1795000	1797500	1.32277	FC anaysis
chr39	1802500	1805000	1.3166	FC anaysis
chr39	1837500	1840000	1.50287	FC anaysis
chr39	1842500	1845000	1.313	FC anaysis
chr39	1845000	1847500	1.56063	FC anaysis
chr4	112500	115000	1.413	FC anaysis
chr4	115000	117500	1.45005	FC anaysis
chr40	42500	45000	1.59675	FC anaysis
chr40	45000	47500	1.43197	FC anaysis
chr40	47500	50000	1.35192	FC anaysis
chr40	50000	52500	1.56517	FC anaysis
chr40	157500	160000	1.38509	FC anaysis
chr40	175000	177500	1.42248	FC anaysis
chr40	927500	930000	1.46872	FC anaysis
chr40	940000	942500	Inf	FC anaysis
chr40	1017500	1020000	1.44744	FC anaysis
chr40	1715000	1717500	1.407	FC anaysis
chr40	1877500	1880000	1.44545	FC anaysis
chr40	2015000	2017500	1.43592	FC anaysis
chr41	15000	17500	1.49868	FC anaysis
chr41	22500	25000	1.55055	FC anaysis
chr41	37500	40000	1.4824	FC anaysis
chr41	50000	52500	1.44799	FC anaysis
chr41	260000	262500	1.47394	FC anaysis
chr41	277500	280000	1.57007	FC anaysis
chr41	282500	285000	1.46981	FC anaysis
chr41	285000	287500	1.60573	FC anaysis
chr41	337500	340000	1.50867	FC anaysis
chr41	342500	345000	1.4297	FC anaysis
chr41	345000	347500	1.5697	FC anaysis
chr41	647500	650000	1.5286	FC anaysis
chr41	792500	795000	1.53168	FC anaysis
chr41	2342500	2345000	1.45975	FC anaysis
chr41	2367500	2370000	1.51934	FC anaysis
chr5	202500	205000	1.43057	FC anaysis
chr5	210000	212500	1.50382	FC anaysis
chr6	135000	137500	1.46138	FC anaysis
chr6	162500	165000	1.52258	FC anaysis
chr6	202500	205000	1.45882	FC anaysis
chr7	52500	55000	1.45715	FC anaysis
chr7	60000	62500	1.40713	FC anaysis
chr7	117500	120000	1.39148	FC anaysis
chr8	37500	40000	1.51618	FC anaysis
chr8	357500	360000	1.44948	FC anaysis
chr8	362500	365000	1.50077	FC anaysis
chr9	327500	330000	1.45157	FC anaysis
chr9	377500	380000	2	FC anaysis
chr9	415000	417500	1.49318	FC anaysis
chr9	490000	492500	1.46252	FC anaysis
chr1	55681	56403	2.13034	MACS2
chr10	1969	2255	1.83656	MACS2
chr10	2584	3141	1.918	MACS2
chr10	30615	31055	1.85067	MACS2
chr10	184708	185176	1.94432	MACS2
chr11	133334	134101	1.91451	MACS2
chr11	139360	139657	1.92779	MACS2
chr11	198532	199171	1.93183	MACS2
chr11	256450	256839	1.91916	MACS2
chr11	302882	303247	2.07942	MACS2
chr11	330699	331215	1.95056	MACS2
chr12	228193	229332	1.88964	MACS2
chr12	260252	261271	1.84484	MACS2
chr12	263525	264316	1.8584	MACS2
chr12	314156	314930	1.92683	MACS2
chr12	495139	495983	1.84532	MACS2
chr12	501599	502205	1.84813	MACS2
chr12	502795	503923	2.09959	MACS2
chr13	258214	258600	1.81	MACS2
chr13	258973	259349	1.73967	MACS2
chr13	450333	451288	1.89061	MACS2
chr13	452104	452501	1.93755	MACS2
chr13	491007	495379	1.88474	MACS2
chr13	504911	505221	1.85806	MACS2
chr13	508172	509028	1.88732	MACS2
chr14	26268	27417	1.98268	MACS2
chr14	27981	28680	2.23731	MACS2
chr14	78792	79176	1.97943	MACS2
chr14	112863	113198	1.98304	MACS2
chr14	215275	215903	1.99993	MACS2
chr14	585297	586854	2.05297	MACS2
chr15	178153	179034	2.45035	MACS2
chr15	180994	182362	2.01887	MACS2
chr15	186599	187027	2.5	MACS2
chr15	227661	228539	2.01286	MACS2
chr15	421634	422344	2.02741	MACS2
chr15	465870	466914	2.01764	MACS2
chr15	563566	564041	2.09169	MACS2
chr15	606254	607710	2.11436	MACS2
chr16	95096	96140	1.92526	MACS2
chr16	485816	487628	1.96664	MACS2
chr16	517799	518129	1.93695	MACS2
chr16	566668	568380	2.31493	MACS2
chr16	571738	572120	1.91594	MACS2
chr17	2320	2761	2.08179	MACS2
chr17	42589	43286	2.11722	MACS2
chr17	62326	62745	2.2884	MACS2
chr17	90130	92824	2.10421	MACS2
chr17	136607	138266	2.40955	MACS2
chr17	148286	148700	2.12111	MACS2
chr17	394990	395850	2.17778	MACS2
chr17	430211	430632	2.17355	MACS2
chr17	480904	481449	2.22661	MACS2
chr18	66762	67259	2.21241	MACS2
chr18	117841	119262	2.03268	MACS2
chr18	135515	137251	2.24465	MACS2
chr18	146772	149259	2.06876	MACS2
chr18	153264	153632	2.0404	MACS2
chr18	320254	320981	2.01322	MACS2
chr18	325739	328879	2.01396	MACS2
chr19	334765	335151	1.99502	MACS2
chr19	341407	342528	2.21923	MACS2
chr19	412776	413636	2.27561	MACS2
chr19	480168	480530	2.09118	MACS2
chr19	492083	492648	2.12874	MACS2
chr19	581240	581766	1.94042	MACS2
chr2	12790	13662	1.72847	MACS2
chr2	26637	26959	1.8516	MACS2
chr20	40786	41063	1.88465	MACS2
chr20	211020	211295	1.89264	MACS2
chr20	366171	366668	1.90551	MACS2
chr20	417683	418039	1.83292	MACS2
chr20	450287	450885	1.82259	MACS2
chr20	519804	520082	1.95583	MACS2
chr20	540843	545266	1.88622	MACS2
chr21	224162	224490	1.95921	MACS2
chr21	557863	558594	2.15412	MACS2
chr21	615376	616317	1.99696	MACS2
chr21	616946	617274	1.97921	MACS2
chr21	647332	649072	2.0427	MACS2
chr22	75158	77068	2.10721	MACS2
chr22	84401	85068	2.06658	MACS2
chr22	143563	143978	2.00658	MACS2
chr22	154200	154760	1.9635	MACS2
chr22	164507	164859	2.18766	MACS2
chr22	191054	193060	2.25201	MACS2
chr22	482038	482318	1.9262	MACS2
chr22	694678	697280	2.27521	MACS2
chr23	164525	165394	1.87772	MACS2
chr23	209665	210824	2.17247	MACS2
chr23	513244	515131	1.91311	MACS2
chr23	551118	551557	1.85178	MACS2
chr23	591369	594186	2.20868	MACS2
chr23	606539	606860	1.91811	MACS2
chr24	16322	16930	1.99754	MACS2
chr24	49200	50254	1.91192	MACS2
chr24	50572	51093	1.94753	MACS2
chr24	99621	102953	1.99714	MACS2
chr24	106195	108742	2.06391	MACS2
chr24	132092	135272	1.94919	MACS2
chr24	217553	218708	1.9105	MACS2
chr24	246101	247746	2.02888	MACS2
chr24	276639	276965	1.92999	MACS2
chr24	329422	329724	2.1498	MACS2
chr24	474423	475330	2.20935	MACS2
chr24	701139	701470	2.2861	MACS2
chr25	47851	49211	2.16484	MACS2
chr25	53729	54413	1.92557	MACS2
chr25	275866	278213	1.95054	MACS2
chr25	373792	374623	1.86732	MACS2
chr25	432762	433069	2.23739	MACS2
chr25	732350	734639	2.05394	MACS2
chr25	796239	797759	2.76686	MACS2
chr25	798052	798701	1.8792	MACS2
chr26	73402	74142	2.19382	MACS2
chr26	290755	291431	2.17336	MACS2
chr26	326336	328201	2.2651	MACS2
chr26	404617	405153	2.2229	MACS2
chr26	423304	423841	2.10711	MACS2
chr26	459196	459498	2.3299	MACS2
chr26	463353	463951	2.08005	MACS2
chr26	786357	789114	2.12128	MACS2
chr27	228025	228330	2.03814	MACS2
chr27	366472	366804	2.09716	MACS2
chr27	480030	480521	2.02378	MACS2
chr27	499125	499969	2.19297	MACS2
chr27	573161	573817	1.8595	MACS2
chr27	608946	609557	1.94655	MACS2
chr27	685914	686320	2.05678	MACS2
chr28	66071	66402	2.14272	MACS2
chr28	232840	234606	2.13832	MACS2
chr28	241684	243240	2.01942	MACS2
chr28	321841	322287	2.29951	MACS2
chr28	467570	470101	2.0225	MACS2
chr28	513197	513563	2.04837	MACS2
chr28	563027	565092	2.18365	MACS2
chr28	589703	590653	2.03678	MACS2
chr28	653045	653910	2.03821	MACS2
chr28	664186	664795	2.02827	MACS2
chr28	717314	719971	1.97976	MACS2
chr28	772038	773123	2.22587	MACS2
chr28	805831	806537	2.06498	MACS2
chr28	806870	808647	1.99115	MACS2
chr28	814649	816000	1.99127	MACS2
chr29	20752	21948	1.90723	MACS2
chr29	47073	47361	1.87553	MACS2
chr29	59903	60709	1.79664	MACS2
chr29	69045	69768	1.91074	MACS2
chr29	151094	152417	1.83937	MACS2
chr29	163033	164036	2.00241	MACS2
chr29	228673	230083	1.78979	MACS2
chr29	423567	424332	1.80785	MACS2
chr29	426203	427938	1.82548	MACS2
chr29	744947	745237	2.13345	MACS2
chr3	46749	47049	1.90865	MACS2
chr3	125914	126391	2.08524	MACS2
chr3	159077	159590	1.97205	MACS2
chr3	171105	171465	2.20588	MACS2
chr30	166833	167116	1.91435	MACS2
chr30	347438	347783	1.89299	MACS2
chr30	550670	551327	2.66054	MACS2
chr30	623705	624249	1.98781	MACS2
chr30	729201	729474	2.16726	MACS2
chr30	780019	781708	2.2136	MACS2
chr30	840445	841048	2.28003	MACS2
chr31	86502	87611	2.1623	MACS2
chr31	249169	250172	2.03437	MACS2
chr31	301812	302265	1.95985	MACS2
chr31	514922	515452	1.92306	MACS2
chr31	573886	574639	2.06048	MACS2
chr31	593566	594214	1.92306	MACS2
chr31	605349	605741	2.17012	MACS2
chr31	612452	612821	2.0542	MACS2
chr31	632334	634640	1.93999	MACS2
chr31	683640	684119	1.94244	MACS2
chr31	906250	906876	2.26327	MACS2
chr32	12012	15542	2.07105	MACS2
chr32	15981	16335	2.08108	MACS2
chr32	19843	20900	2.11445	MACS2
chr32	240951	241236	2.08688	MACS2
chr32	377417	377834	2.09928	MACS2
chr32	664810	665159	1.96393	MACS2
chr32	700602	700913	2.01377	MACS2
chr33	46171	47451	2.19046	MACS2
chr33	225180	225702	1.96514	MACS2
chr33	292512	293404	2.27698	MACS2
chr33	305043	306036	1.9828	MACS2
chr33	338403	338890	2.00699	MACS2
chr33	373951	374394	1.96071	MACS2
chr33	420865	422049	2.25799	MACS2
chr33	427072	427486	2.19587	MACS2
chr33	436114	436441	1.93511	MACS2
chr33	436984	437288	2.04533	MACS2
chr33	478361	480233	1.96212	MACS2
chr33	565673	566012	1.97831	MACS2
chr33	772375	772823	2.07891	MACS2
chr34	908016	908470	1.88815	MACS2
chr34	908887	909207	1.98206	MACS2
chr34	984071	984618	2.20467	MACS2
chr34	987463	987910	1.96649	MACS2
chr35	80047	80788	2.55515	MACS2
chr35	176759	177219	1.85402	MACS2
chr35	337934	338245	2.09492	MACS2
chr35	408551	408879	1.93138	MACS2
chr35	419417	419775	2.05799	MACS2
chr35	515959	516315	2.04829	MACS2
chr35	593579	594734	2.12895	MACS2
chr35	1074021	1074381	2.02097	MACS2
chr36	123052	123353	2.31703	MACS2
chr36	124060	124706	1.87699	MACS2
chr36	176345	176664	1.90785	MACS2
chr36	186461	186900	1.83155	MACS2
chr36	203680	204355	2.16025	MACS2
chr36	244010	244681	1.93711	MACS2
chr36	247516	247942	2.24275	MACS2
chr36	297300	297578	1.81639	MACS2
chr36	1035777	1036153	1.86329	MACS2
chr36	1167774	1169234	1.83156	MACS2
chr37	37839	38218	1.77904	MACS2
chr37	66615	66967	1.90313	MACS2
chr37	229374	229660	1.81178	MACS2
chr37	1194060	1194767	1.81026	MACS2
chr38	264914	265325	1.96748	MACS2
chr38	281182	281553	2.05547	MACS2
chr38	521670	522426	1.84671	MACS2
chr38	644963	645852	1.88629	MACS2
chr38	939377	939747	1.84891	MACS2
chr38	1157728	1158419	2.39836	MACS2
chr38	1224627	1225763	1.9399	MACS2
chr38	1226326	1227416	2.17551	MACS2
chr38	1275202	1276074	1.88658	MACS2
chr38	1284109	1286459	1.84474	MACS2
chr38	1311538	1312561	1.84871	MACS2
chr38	1315303	1315924	1.95073	MACS2
chr38	1321028	1321539	1.98847	MACS2
chr38	1406365	1407058	2.13539	MACS2
chr38	1407421	1409125	2.08014	MACS2
chr38	1412220	1413914	2.13887	MACS2
chr38	1414197	1414845	2.2042	MACS2
chr39	1040131	1040515	1.84636	MACS2
chr39	1050939	1051366	1.82788	MACS2
chr39	1754387	1755381	1.89092	MACS2
chr39	1782395	1783003	1.88303	MACS2
chr39	1792902	1793287	1.94965	MACS2
chr39	1838426	1840672	2.50182	MACS2
chr39	1842849	1843537	1.84854	MACS2
chr4	24694	25200	1.82475	MACS2
chr4	39032	39328	1.94399	MACS2
chr4	93428	94218	1.91008	MACS2
chr4	114135	114610	1.8841	MACS2
chr40	43001	44236	2.01693	MACS2
chr40	49856	50507	2.02857	MACS2
chr40	50909	52395	2.60048	MACS2
chr40	927447	927951	2.29834	MACS2
chr40	929899	930490	2.15652	MACS2
chr40	1051212	1051641	2.19772	MACS2
chr40	1715733	1716878	2.04676	MACS2
chr40	1717479	1717998	2.03795	MACS2
chr40	1806879	1807170	2.03358	MACS2
chr41	14601	16597	2.08884	MACS2
chr41	23303	24086	2.10223	MACS2
chr41	44002	44595	1.97698	MACS2
chr41	52181	52553	2.19306	MACS2
chr41	279181	279576	2.06277	MACS2
chr41	337437	339224	1.96102	MACS2
chr41	343136	347456	1.98655	MACS2
chr41	602867	603225	2.34258	MACS2
chr41	793478	794156	1.97729	MACS2
chr41	794591	795293	2.0312	MACS2
chr41	837359	837723	2.19758	MACS2
chr41	1139127	1139602	2.25313	MACS2
chr41	1694694	1695046	2.04859	MACS2
chr41	1752065	1752841	1.98239	MACS2
chr41	1866116	1866420	2.11459	MACS2
chr41	1883836	1884415	2.00123	MACS2
chr41	1981836	1982187	1.96515	MACS2
chr41	1996502	1996805	1.99731	MACS2
chr41	2013593	2014081	2.14255	MACS2
chr41	2021606	2021898	2.17547	MACS2
chr41	2222220	2222541	2.08808	MACS2
chr41	2368457	2369263	2.03727	MACS2
chr5	57876	59118	2.00106	MACS2
chr5	210673	211861	2.1815	MACS2
chr5	212832	213353	1.84117	MACS2
chr6	106064	106458	2.10531	MACS2
chr6	108673	109319	2.02459	MACS2
chr6	127765	129344	2.0793	MACS2
chr6	131235	132829	1.89448	MACS2
chr6	161668	164207	1.89882	MACS2
chr6	279533	279879	2.3062	MACS2
chr7	55698	56213	1.89594	MACS2
chr7	115814	116403	1.82288	MACS2
chr7	127167	127720	1.81205	MACS2
chr8	239010	239377	1.88286	MACS2
chr8	356740	357063	2.07711	MACS2
chr8	359802	361771	2.31305	MACS2
chr8	364299	365214	1.99092	MACS2
chr8	377669	378698	1.99947	MACS2
chr9	51220	53524	2.02994	MACS2
chr9	241187	242097	1.84048	MACS2
chr9	388763	389365	2.03335	MACS2
chr9	401476	401872	2.05572	MACS2
chr9	489535	490194	1.93957	MACS2
chr9	490731	491220	2.11935	MACS2

## Sheet: Table S4
Table S4.Filtered fold change analysis and MACS2 of MFA-seq in non-Esmeraldo-like haplotype (replicate 2)
chr	start	end	Fold change	Methodological approach
chr1	61433	61890	1.98588	MACS2
chr10	2718	3247	2.09356	MACS2
chr10	25346	25953	1.75782	MACS2
chr10	97725	98153	1.90171	MACS2
chr10	101308	101915	1.88769	MACS2
chr10	241624	241938	1.78402	MACS2
chr11	159820	160165	1.98167	MACS2
chr11	192019	192599	1.97359	MACS2
chr11	256450	257640	2.0031	MACS2
chr11	265734	267200	2.0224	MACS2
chr11	271592	272515	2.01554	MACS2
chr11	273530	279208	2.02825	MACS2
chr11	302805	303292	2.06931	MACS2
chr11	337907	338718	1.96456	MACS2
chr12	145764	146457	2.23164	MACS2
chr12	190615	190870	1.92455	MACS2
chr12	221320	221591	2.02497	MACS2
chr12	262443	263350	1.97729	MACS2
chr12	317985	318312	1.93886	MACS2
chr12	336248	336993	2.08153	MACS2
chr12	351301	352028	2.00281	MACS2
chr12	532203	532617	1.92425	MACS2
chr13	134859	135221	1.75688	MACS2
chr13	292350	292810	1.88701	MACS2
chr13	356066	358277	1.96724	MACS2
chr13	361139	363291	1.82294	MACS2
chr13	368116	369391	1.75931	MACS2
chr13	370984	374852	2.0884	MACS2
chr13	404530	404839	2.06337	MACS2
chr13	508309	508811	1.77751	MACS2
chr14	28219	28680	1.98965	MACS2
chr14	86108	86840	1.98845	MACS2
chr14	87842	89572	2.08755	MACS2
chr14	90915	91411	2.07631	MACS2
chr14	95376	96501	2.03476	MACS2
chr14	166735	167679	2.01178	MACS2
chr14	215292	215771	2.08266	MACS2
chr14	585426	586832	2.24314	MACS2
chr15	178138	179025	2.11508	MACS2
chr15	179984	180450	1.93061	MACS2
chr15	181276	182629	2.02959	MACS2
chr15	187781	188339	1.91856	MACS2
chr15	208826	209271	1.87885	MACS2
chr15	384144	384400	1.87703	MACS2
chr15	480183	480592	2.03228	MACS2
chr15	563566	564040	2.04943	MACS2
chr16	61931	62269	2.11751	MACS2
chr16	71202	71524	1.80877	MACS2
chr16	434200	434616	1.85003	MACS2
chr16	573266	574157	1.82737	MACS2
chr16	588553	589394	1.85004	MACS2
chr17	62343	62751	2.07332	MACS2
chr17	91062	91624	2.35414	MACS2
chr17	136616	137232	2.24741	MACS2
chr17	155365	156763	2.1089	MACS2
chr17	355211	355717	2.17114	MACS2
chr17	399369	399721	2.01141	MACS2
chr17	430200	430628	2.21469	MACS2
chr17	490083	491738	2.08336	MACS2
chr17	496583	498636	2.32128	MACS2
chr17	500384	502138	2.14325	MACS2
chr17	505732	506703	2.11015	MACS2
chr18	117762	119292	2.18618	MACS2
chr18	125752	127809	2.38351	MACS2
chr18	141151	142482	2.11383	MACS2
chr18	143256	143778	2.25779	MACS2
chr18	157305	158491	2.14986	MACS2
chr18	256465	256791	2.33966	MACS2
chr18	326223	328632	2.22797	MACS2
chr18	338519	338867	2.18602	MACS2
chr19	341237	343510	2.05505	MACS2
chr19	398468	399192	2.46081	MACS2
chr19	402667	404788	2.02291	MACS2
chr19	407376	408544	2.05345	MACS2
chr19	412740	413548	2.31635	MACS2
chr19	461804	465767	2.07868	MACS2
chr19	480167	480561	2.41666	MACS2
chr2	26642	26966	1.8624	MACS2
chr2	55041	56264	1.88811	MACS2
chr20	355191	356939	1.98816	MACS2
chr20	362738	363563	2.20231	MACS2
chr20	417687	418247	2.06055	MACS2
chr20	425119	426487	2.13956	MACS2
chr20	429571	431750	2.04167	MACS2
chr20	434292	435135	1.98817	MACS2
chr20	476827	477730	2.00708	MACS2
chr20	502654	503323	1.95866	MACS2
chr20	519796	520096	2.41534	MACS2
chr21	365100	365524	1.87669	MACS2
chr21	613745	614827	2.20855	MACS2
chr21	615364	616384	2.02086	MACS2
chr21	623179	624884	2.42652	MACS2
chr21	625467	626037	1.9279	MACS2
chr21	629935	631202	1.94598	MACS2
chr22	75308	77060	1.85622	MACS2
chr22	87898	88234	1.92229	MACS2
chr22	143568	143866	2.04119	MACS2
chr22	191160	192045	1.98142	MACS2
chr22	324437	324914	1.93272	MACS2
chr22	339056	339592	1.87223	MACS2
chr22	451827	452469	1.9114	MACS2
chr22	482017	482541	2.19534	MACS2
chr22	486554	487249	1.9917	MACS2
chr22	525493	525850	1.93916	MACS2
chr22	570870	571174	2.23052	MACS2
chr22	696353	697199	2.25851	MACS2
chr23	63829	65319	2.01475	MACS2
chr23	152813	153828	2.0393	MACS2
chr23	164354	165424	2.02388	MACS2
chr23	210021	210503	2.04566	MACS2
chr23	216082	216881	2.12278	MACS2
chr23	589648	590073	2.03277	MACS2
chr23	591416	591926	2.2674	MACS2
chr24	50583	51071	2.01809	MACS2
chr24	106084	107524	2.27775	MACS2
chr24	108120	108751	2.09289	MACS2
chr24	140610	141010	2.15811	MACS2
chr24	246188	247648	1.97012	MACS2
chr24	264933	267055	1.95707	MACS2
chr24	325276	326210	2.02185	MACS2
chr24	337721	338847	2.35943	MACS2
chr24	474403	475352	2.10004	MACS2
chr24	529865	530141	2.01988	MACS2
chr24	555383	555834	1.99381	MACS2
chr24	608839	611177	2.27024	MACS2
chr24	701140	702209	2.08788	MACS2
chr25	75574	76205	1.97408	MACS2
chr25	225365	225714	2.13059	MACS2
chr25	275886	278619	2.03384	MACS2
chr25	291668	292129	2.20562	MACS2
chr25	305626	306788	1.99948	MACS2
chr25	373792	374725	1.98433	MACS2
chr25	472204	472598	1.97083	MACS2
chr25	491120	491438	2.04623	MACS2
chr25	638847	639434	2.0826	MACS2
chr25	796159	796762	2.24321	MACS2
chr25	798283	798700	2.04614	MACS2
chr26	73549	74138	2.28275	MACS2
chr26	194764	195447	1.99246	MACS2
chr26	258207	258674	1.96976	MACS2
chr26	269990	270326	2.21802	MACS2
chr26	314132	314953	2.03653	MACS2
chr26	344280	344758	1.99227	MACS2
chr26	405560	406417	2.0183	MACS2
chr26	412113	412980	2.10662	MACS2
chr26	566985	567596	1.95877	MACS2
chr26	786451	786788	2.0853	MACS2
chr27	441131	441551	2.01468	MACS2
chr27	480033	480520	2.18771	MACS2
chr27	484307	485217	2.05684	MACS2
chr27	494438	494968	2.0304	MACS2
chr27	507273	507794	2.03809	MACS2
chr27	573082	573714	2.35229	MACS2
chr27	608862	609524	2.10979	MACS2
chr27	622277	622992	2.02005	MACS2
chr27	764677	765433	2.07954	MACS2
chr28	29510	30160	1.93635	MACS2
chr28	321867	322282	2.00828	MACS2
chr28	328456	329623	2.0398	MACS2
chr28	355286	355888	2.26425	MACS2
chr28	363463	364055	1.99795	MACS2
chr28	387390	387794	1.99242	MACS2
chr28	464626	464968	2.24907	MACS2
chr28	534295	534673	1.93557	MACS2
chr28	564728	565090	2.06405	MACS2
chr28	566561	567856	2.034	MACS2
chr28	595725	596702	1.98626	MACS2
chr28	614530	615270	2.13017	MACS2
chr28	621902	623375	1.94698	MACS2
chr28	682538	683034	2.29642	MACS2
chr28	743335	743788	2.26344	MACS2
chr28	772177	772977	1.98559	MACS2
chr29	21004	21792	1.81587	MACS2
chr29	70985	71646	1.78856	MACS2
chr29	177171	177459	1.82419	MACS2
chr29	283580	283926	1.89702	MACS2
chr29	353965	354246	1.95901	MACS2
chr29	382810	383232	1.78636	MACS2
chr29	426548	427684	1.73706	MACS2
chr29	536755	537008	1.7476	MACS2
chr29	868416	868785	1.8119	MACS2
chr3	122067	124209	2.02197	MACS2
chr3	125885	126401	2.45169	MACS2
chr3	145689	146627	2.2045	MACS2
chr3	159069	160226	2.07329	MACS2
chr3	171099	171441	2.229	MACS2
chr30	415763	417423	1.85542	MACS2
chr30	447136	448462	1.88778	MACS2
chr30	489408	490863	1.87818	MACS2
chr30	493728	494029	2.14529	MACS2
chr30	530896	531568	1.86888	MACS2
chr30	551918	552416	1.84769	MACS2
chr30	601642	601969	2.25063	MACS2
chr30	623724	624321	1.89825	MACS2
chr30	780300	780718	1.8533	MACS2
chr30	835676	836273	1.88615	MACS2
chr31	90580	90843	2.16873	MACS2
chr31	461461	462646	1.94345	MACS2
chr31	500106	500713	1.9678	MACS2
chr31	504719	506572	1.99858	MACS2
chr31	514997	515448	2.0286	MACS2
chr31	546010	547244	2.04402	MACS2
chr31	569676	572759	2.10238	MACS2
chr31	573839	574670	2.03156	MACS2
chr31	605425	605780	2.4763	MACS2
chr31	610900	611759	1.92225	MACS2
chr31	632334	633116	2.08286	MACS2
chr31	906367	906865	2.04496	MACS2
chr32	12879	14824	2.02492	MACS2
chr32	53558	53859	1.89598	MACS2
chr32	95657	95934	1.87436	MACS2
chr32	197003	197672	1.88896	MACS2
chr32	228593	229458	1.92577	MACS2
chr32	326003	327092	1.96067	MACS2
chr32	355596	356559	2.03105	MACS2
chr32	367695	368019	2.12188	MACS2
chr32	376799	377875	1.89387	MACS2
chr32	566643	567674	1.9132	MACS2
chr33	376264	376755	2.11226	MACS2
chr33	427059	427495	2.55553	MACS2
chr33	436969	437293	2.13663	MACS2
chr33	438525	439882	2.06465	MACS2
chr33	447711	448212	2.29065	MACS2
chr33	490236	490585	2.13804	MACS2
chr33	515206	515679	2.06983	MACS2
chr33	526770	528102	2.30354	MACS2
chr33	561240	561620	2.12699	MACS2
chr33	565690	566100	2.20184	MACS2
chr33	587919	588896	2.16031	MACS2
chr33	602742	603806	2.09581	MACS2
chr33	607634	608028	2.09412	MACS2
chr33	635549	638127	2.07757	MACS2
chr33	638669	640680	2.41169	MACS2
chr34	902058	903463	1.81135	MACS2
chr34	984301	984652	1.9214	MACS2
chr34	987492	987913	1.84664	MACS2
chr34	988973	989323	1.86012	MACS2
chr35	1958	2235	1.87021	MACS2
chr35	83610	83913	1.83468	MACS2
chr35	180307	180589	1.98019	MACS2
chr35	221310	221821	1.93331	MACS2
chr35	270053	270917	1.89981	MACS2
chr35	293353	293871	2.20594	MACS2
chr35	308179	309402	1.85026	MACS2
chr35	394390	395245	1.85421	MACS2
chr35	408540	408877	2.41674	MACS2
chr35	424663	424979	2.21073	MACS2
chr35	440132	440608	1.94487	MACS2
chr35	1074026	1074393	1.84706	MACS2
chr36	50245	50586	1.93897	MACS2
chr36	117854	118524	2.26968	MACS2
chr36	120775	121330	1.92335	MACS2
chr36	143143	144229	1.93814	MACS2
chr36	145393	145781	2.17802	MACS2
chr36	146894	148275	1.9263	MACS2
chr36	175548	175927	2.03749	MACS2
chr36	203672	204337	2.33032	MACS2
chr36	255354	256820	2.12744	MACS2
chr36	280000	280291	1.98647	MACS2
chr36	284313	284885	2.41188	MACS2
chr36	358063	358676	2.11701	MACS2
chr37	230539	231234	1.82405	MACS2
chr37	687285	687581	1.89829	MACS2
chr37	1329978	1330561	2.20558	MACS2
chr37	1333299	1333814	1.86522	MACS2
chr38	281158	281567	2.20541	MACS2
chr38	399936	400226	2.39581	MACS2
chr38	426458	427117	1.97765	MACS2
chr38	576010	576501	2.28821	MACS2
chr38	744822	745131	2.3612	MACS2
chr38	835130	835391	2.01182	MACS2
chr38	939377	939739	2.0353	MACS2
chr38	948467	948872	1.93333	MACS2
chr38	1143706	1144089	2.15708	MACS2
chr38	1157612	1158412	2.10457	MACS2
chr38	1165024	1165528	2.15276	MACS2
chr38	1214326	1215336	1.99093	MACS2
chr38	1226371	1226708	2.10383	MACS2
chr38	1275208	1276125	2.17188	MACS2
chr38	1291033	1291752	1.95894	MACS2
chr38	1301439	1303391	1.983	MACS2
chr38	1319136	1319491	2.23363	MACS2
chr38	1350833	1351222	2.05029	MACS2
chr38	1406410	1407049	2.30549	MACS2
chr39	582178	583378	1.97615	MACS2
chr39	1053178	1053500	1.98353	MACS2
chr39	1672735	1673081	2.01302	MACS2
chr39	1754355	1755293	2.25805	MACS2
chr39	1782359	1783068	2.11015	MACS2
chr39	1801591	1803162	1.9318	MACS2
chr39	1814389	1815512	1.89972	MACS2
chr39	1827456	1827988	1.97327	MACS2
chr39	1838440	1838879	1.97012	MACS2
chr4	56684	57271	1.89426	MACS2
chr4	77674	78078	2.12508	MACS2
chr4	97325	98953	1.92762	MACS2
chr4	118663	118966	2.09362	MACS2
chr4	140886	141975	2.08763	MACS2
chr40	8328	8622	1.98099	MACS2
chr40	45658	46020	2.296	MACS2
chr40	49883	50489	2.07165	MACS2
chr40	50935	51471	2.20095	MACS2
chr40	104759	105064	2.00825	MACS2
chr40	106385	107147	1.98135	MACS2
chr40	162729	163345	1.97952	MACS2
chr40	174258	175821	2.01302	MACS2
chr40	644589	645148	1.96184	MACS2
chr40	1717508	1718001	2.03298	MACS2
chr40	1806884	1807162	1.95609	MACS2
chr40	1916682	1916976	1.97582	MACS2
chr41	43939	44508	2.08498	MACS2
chr41	52970	53269	2.19906	MACS2
chr41	56610	57316	2.0341	MACS2
chr41	60225	60569	1.97602	MACS2
chr41	73219	73685	2.02348	MACS2
chr41	279265	280345	2.08857	MACS2
chr41	319463	319743	2.08605	MACS2
chr41	343136	344153	2.01875	MACS2
chr41	602861	603250	2.30354	MACS2
chr41	612671	612941	2.1639	MACS2
chr41	648319	648986	1.98024	MACS2
chr41	793735	794195	2.06394	MACS2
chr41	798105	798647	2.09752	MACS2
chr41	837405	837832	2.37704	MACS2
chr41	920450	921639	2.01728	MACS2
chr41	1026448	1026928	2.06234	MACS2
chr41	1588834	1589548	1.98494	MACS2
chr41	1725392	1726329	2.16043	MACS2
chr41	1842454	1842853	1.99013	MACS2
chr41	1844180	1844713	2.08703	MACS2
chr41	1870178	1870595	2.43164	MACS2
chr41	1978526	1978901	2.14756	MACS2
chr41	2081587	2081845	2.21091	MACS2
chr41	2124174	2124451	1.99877	MACS2
chr41	2142928	2143254	2.08021	MACS2
chr41	2190290	2190589	2.02268	MACS2
chr5	57753	59028	2.14153	MACS2
chr5	97838	99040	2.13505	MACS2
chr5	99549	100785	2.10733	MACS2
chr5	111875	112603	1.95582	MACS2
chr6	43995	45294	1.99712	MACS2
chr6	52615	53800	2.07435	MACS2
chr6	120645	122418	1.95383	MACS2
chr6	127757	131160	1.9569	MACS2
chr6	131465	132794	1.91271	MACS2
chr6	193855	195972	1.97112	MACS2
chr6	207448	208132	2.21845	MACS2
chr6	279543	279876	2.29492	MACS2
chr7	115816	116413	1.88616	MACS2
chr7	118587	119310	1.95863	MACS2
chr7	264367	264673	1.83235	MACS2
chr8	250918	251816	2.0796	MACS2
chr8	255793	256295	1.95955	MACS2
chr8	356730	357061	2.07255	MACS2
chr8	359823	360272	2.46997	MACS2
chr8	372147	373268	2.00972	MACS2
chr8	377608	380049	2.42396	MACS2
chr8	390740	391474	2.09525	MACS2
chr9	189005	189393	2.16252	MACS2
chr9	300557	300914	2.14617	MACS2
chr9	339924	340230	1.92097	MACS2
chr9	383310	384990	1.91569	MACS2
chr9	388765	389243	2.30475	MACS2
chr9	398210	398842	1.9777	MACS2
chr9	401476	401833	2.09493	MACS2		247
chr9	490762	491403	1.95642	MACS2
chr1	55000	57500	1.84379	FC anaysis
chr10	2500	5000	1.97143	FC anaysis
chr10	5000	7500	1.8504	FC anaysis
chr10	25000	27500	1.82151	FC anaysis
chr10	32500	35000	1.92313	FC anaysis
chr10	37500	40000	1.82488	FC anaysis
chr11	265000	267500	2.06989	FC anaysis
chr11	272500	275000	2.45574	FC anaysis
chr11	275000	277500	2.13491	FC anaysis
chr11	282500	285000	2.19065	FC anaysis
chr12	182500	185000	2.1595	FC anaysis
chr12	202500	205000	2.20152	FC anaysis
chr12	212500	215000	2.1817	FC anaysis
chr12	262500	265000	2.17296	FC anaysis
chr13	360000	362500	1.99231	FC anaysis
chr13	372500	375000	2.12385	FC anaysis
chr13	377500	380000	2.15228	FC anaysis
chr13	427500	430000	2.01708	FC anaysis
chr13	450000	452500	1.98661	FC anaysis
chr14	87500	90000	2.23232	FC anaysis
chr14	90000	92500	2.12513	FC anaysis
chr14	97500	100000	1.94988	FC anaysis
chr14	165000	167500	2.18052	FC anaysis
chr14	512500	515000	2.05263	FC anaysis
chr15	400000	402500	1.89292	FC anaysis
chr15	420000	422500	2.01367	FC anaysis
chr15	447500	450000	1.93951	FC anaysis
chr15	450000	452500	1.92748	FC anaysis
chr15	505000	507500	2.08622	FC anaysis
chr16	92500	95000	1.9472	FC anaysis
chr16	332500	335000	1.81916	FC anaysis
chr16	335000	337500	1.82007	FC anaysis
chr16	572500	575000	1.88425	FC anaysis
chr16	575000	577500	1.78839	FC anaysis
chr16	582500	585000	1.81097	FC anaysis
chr17	407500	410000	2.23251	FC anaysis
chr17	462500	465000	2.09889	FC anaysis
chr17	472500	475000	2.10692	FC anaysis
chr17	490000	492500	2.15699	FC anaysis
chr17	497500	500000	2.10029	FC anaysis
chr17	557500	560000	2.45283	FC anaysis
chr18	120000	122500	2.11493	FC anaysis
chr18	140000	142500	2.13361	FC anaysis
chr18	147500	150000	2.21411	FC anaysis
chr18	237500	240000	2.14106	FC anaysis
chr19	407500	410000	2.23501	FC anaysis
chr19	412500	415000	2.28697	FC anaysis
chr19	465000	467500	2.24446	FC anaysis
chr19	467500	470000	2.19739	FC anaysis
chr2	7500	10000	1.84017	FC anaysis
chr20	415000	417500	2.11702	FC anaysis
chr20	430000	432500	2.14174	FC anaysis
chr20	432500	435000	2.22256	FC anaysis
chr20	440000	442500	2.11827	FC anaysis
chr20	482500	485000	2.14115	FC anaysis
chr21	612500	615000	2.13016	FC anaysis
chr21	615000	617500	2.24766	FC anaysis
chr21	617500	620000	2.06048	FC anaysis
chr21	627500	630000	2.14385	FC anaysis
chr21	630000	632500	2.12355	FC anaysis
chr22	407500	410000	2.42222	FC anaysis
chr22	410000	412500	1.94672	FC anaysis
chr22	482500	485000	2.01276	FC anaysis
chr22	485000	487500	1.9467	FC anaysis
chr22	687500	690000	1.95669	FC anaysis
chr22	695000	697500	1.94486	FC anaysis
chr23	535000	537500	2.10522	FC anaysis
chr23	537500	540000	2.23682	FC anaysis
chr23	540000	542500	2.063	FC anaysis
chr23	542500	545000	1.97564	FC anaysis
chr23	545000	547500	2.00775	FC anaysis
chr24	217500	220000	2.16684	FC anaysis
chr24	265000	267500	2.22005	FC anaysis
chr24	277500	280000	2.17592	FC anaysis
chr24	290000	292500	2.21332	FC anaysis
chr24	340000	342500	2.14137	FC anaysis
chr24	342500	345000	2.19863	FC anaysis
chr25	172500	175000	1.97217	FC anaysis
chr25	182500	185000	1.98814	FC anaysis
chr25	207500	210000	1.99079	FC anaysis
chr25	250000	252500	1.9757	FC anaysis
chr25	257500	260000	2.14519	FC anaysis
chr25	277500	280000	1.97741	FC anaysis
chr25	297500	300000	2.23225	FC anaysis
chr26	295000	297500	2.15625	FC anaysis
chr26	307500	310000	2.25422	FC anaysis
chr26	312500	315000	2.16948	FC anaysis
chr26	315000	317500	2.24418	FC anaysis
chr26	332500	335000	2.18249	FC anaysis
chr26	352500	355000	2.18082	FC anaysis
chr27	515000	517500	2.00735	FC anaysis
chr27	535000	537500	2.19416	FC anaysis
chr27	537500	540000	2.05754	FC anaysis
chr27	567500	570000	2.00939	FC anaysis
chr27	570000	572500	2.12262	FC anaysis
chr27	572500	575000	2.10384	FC anaysis
chr27	580000	582500	2.05234	FC anaysis
chr28	562500	565000	2.07037	FC anaysis
chr28	630000	632500	2.02186	FC anaysis
chr28	652500	655000	2.0419	FC anaysis
chr28	657500	660000	2.10659	FC anaysis
chr28	682500	685000	2.06041	FC anaysis
chr28	720000	722500	2.03919	FC anaysis
chr28	812500	815000	2.06987	FC anaysis
chr29	60000	62500	1.72434	FC anaysis
chr29	87500	90000	1.725	FC anaysis
chr29	105000	107500	1.74636	FC anaysis
chr29	150000	152500	1.8686	FC anaysis
chr29	162500	165000	1.77578	FC anaysis
chr29	252500	255000	1.72624	FC anaysis
chr29	432500	435000	1.83146	FC anaysis
chr3	120000	122500	2.2087	FC anaysis
chr3	122500	125000	2.28616	FC anaysis
chr30	425000	427500	1.96767	FC anaysis
chr30	477500	480000	2.07462	FC anaysis
chr30	530000	532500	2.03697	FC anaysis
chr30	532500	535000	2.1924	FC anaysis
chr30	567500	570000	2.00118	FC anaysis
chr30	785000	787500	1.94196	FC anaysis
chr30	850000	852500	1.9466	FC anaysis
chr31	505000	507500	2.03719	FC anaysis
chr31	510000	512500	2.29075	FC anaysis
chr31	512500	515000	2.03613	FC anaysis
chr31	515000	517500	2.16703	FC anaysis
chr31	547500	550000	2.08058	FC anaysis
chr31	550000	552500	2.11018	FC anaysis
chr31	570000	572500	2.27181	FC anaysis
chr32	12500	15000	1.9589	FC anaysis
chr32	195000	197500	1.982	FC anaysis
chr32	205000	207500	1.9777	FC anaysis
chr32	230000	232500	2.13616	FC anaysis
chr32	232500	235000	2.06271	FC anaysis
chr32	275000	277500	2.01447	FC anaysis
chr32	292500	295000	2.03095	FC anaysis
chr32	330000	332500	1.99244	FC anaysis
chr33	442500	445000	2.02831	FC anaysis
chr33	485000	487500	2.1026	FC anaysis
chr33	490000	492500	2.14348	FC anaysis
chr33	515000	517500	2.05524	FC anaysis
chr33	577500	580000	2.08708	FC anaysis
chr33	580000	582500	2.17692	FC anaysis
chr33	602500	605000	2.08634	FC anaysis
chr33	637500	640000	2.08378	FC anaysis
chr34	710000	712500	2.04278	FC anaysis
chr34	712500	715000	2.08277	FC anaysis
chr34	992500	995000	1.852	FC anaysis
chr34	995000	997500	1.8232	FC anaysis
chr34	997500	1000000	1.81397	FC anaysis
chr34	1010000	1012500	1.83803	FC anaysis
chr34	1012500	1015000	1.97248	FC anaysis
chr35	275000	277500	1.95395	FC anaysis
chr35	295000	297500	2.0234	FC anaysis
chr35	337500	340000	2.03062	FC anaysis
chr35	365000	367500	1.93862	FC anaysis
chr35	377500	380000	2.11429	FC anaysis
chr35	392500	395000	2.00322	FC anaysis
chr35	400000	402500	1.95142	FC anaysis
chr35	412500	415000	1.97183	FC anaysis
chr35	552500	555000	2.21101	FC anaysis
chr36	117500	120000	2.04293	FC anaysis
chr36	157500	160000	2.07286	FC anaysis
chr36	177500	180000	2.06736	FC anaysis
chr36	202500	205000	2.0885	FC anaysis
chr36	205000	207500	2.2476	FC anaysis
chr36	232500	235000	2.04903	FC anaysis
chr36	267500	270000	2.13881	FC anaysis
chr36	277500	280000	2.0622	FC anaysis
chr36	282500	285000	2.11068	FC anaysis
chr36	290000	292500	2.09433	FC anaysis
chr37	67500	70000	1.65357	FC anaysis
chr37	95000	97500	1.6747	FC anaysis
chr37	197500	200000	1.61733	FC anaysis
chr37	687500	690000	1.73708	FC anaysis
chr37	822500	825000	1.59303	FC anaysis
chr37	895000	897500	1.64418	FC anaysis
chr37	1287500	1290000	1.59804	FC anaysis
chr37	1327500	1330000	1.74963	FC anaysis
chr37	1330000	1332500	1.78579	FC anaysis
chr37	1332500	1335000	1.62738	FC anaysis
chr38	1215000	1217500	2.14247	FC anaysis
chr38	1217500	1220000	2.18939	FC anaysis
chr38	1225000	1227500	2.32995	FC anaysis
chr38	1245000	1247500	2.17112	FC anaysis
chr38	1275000	1277500	2.12907	FC anaysis
chr38	1282500	1285000	2.07036	FC anaysis
chr38	1290000	1292500	2.05314	FC anaysis
chr38	1292500	1295000	2.14119	FC anaysis
chr38	1297500	1300000	2.16821	FC anaysis
chr38	1300000	1302500	2.08066	FC anaysis
chr38	1310000	1312500	2.06061	FC anaysis
chr38	1347500	1350000	2.16913	FC anaysis
chr39	1705000	1707500	2.05493	FC anaysis
chr39	1710000	1712500	1.99271	FC anaysis
chr39	1752500	1755000	2.09263	FC anaysis
chr39	1775000	1777500	1.94009	FC anaysis
chr39	1780000	1782500	1.95004	FC anaysis
chr39	1787500	1790000	2.13668	FC anaysis
chr39	1792500	1795000	1.98438	FC anaysis
chr39	1795000	1797500	2.05516	FC anaysis
chr39	1817500	1820000	1.97928	FC anaysis
chr39	1820000	1822500	1.94205	FC anaysis
chr39	1827500	1830000	1.99309	FC anaysis
chr39	1845000	1847500	2.09193	FC anaysis
chr4	112500	115000	2.24343	FC anaysis
chr4	115000	117500	2.34622	FC anaysis
chr40	42500	45000	2.0284	FC anaysis
chr40	50000	52500	2.05817	FC anaysis
chr40	75000	77500	2.00388	FC anaysis
chr40	87500	90000	2.00877	FC anaysis
chr40	112500	115000	2.23034	FC anaysis
chr40	115000	117500	1.97112	FC anaysis
chr40	157500	160000	1.96697	FC anaysis
chr40	162500	165000	1.968	FC anaysis
chr40	172500	175000	1.99567	FC anaysis
chr40	180000	182500	2.16323	FC anaysis
chr40	182500	185000	1.99284	FC anaysis
chr40	940000	942500	Inf	FC anaysis
chr41	15000	17500	1.96263	FC anaysis
chr41	22500	25000	1.96705	FC anaysis
chr41	37500	40000	2.04429	FC anaysis
chr41	70000	72500	1.95315	FC anaysis
chr41	177500	180000	2.03989	FC anaysis
chr41	182500	185000	2.01974	FC anaysis
chr41	202500	205000	2.01566	FC anaysis
chr41	240000	242500	2.00258	FC anaysis
chr41	242500	245000	2.06006	FC anaysis
chr41	250000	252500	2.20892	FC anaysis
chr41	260000	262500	1.98053	FC anaysis
chr41	280000	282500	1.98206	FC anaysis
chr41	285000	287500	2.1694	FC anaysis
chr41	647500	650000	2.02033	FC anaysis
chr41	792500	795000	1.94893	FC anaysis
chr5	12500	15000	2.00899	FC anaysis
chr5	80000	82500	2.0277	FC anaysis
chr6	162500	165000	2.20667	FC anaysis
chr6	202500	205000	2.15749	FC anaysis
chr6	280000	282500	Inf	FC anaysis
chr7	52500	55000	1.84436	FC anaysis
chr7	60000	62500	1.79337	FC anaysis
chr7	117500	120000	1.76649	FC anaysis
chr8	377500	380000	2.13952	FC anaysis
chr8	380000	382500	2.20515	FC anaysis
chr8	390000	392500	2.33517	FC anaysis
chr9	315000	317500	2.12161	FC anaysis
chr9	357500	360000	2.12263	FC anaysis
chr9	362500	365000	2.05106	FC anaysis
chr9	367500	370000	2.25031	FC anaysis

## Sheet: Table S5
Table S5.Filtered fold change analysis and MACS2 of MFA-seq in Esmeraldo-like haplotype
chr	start	end	Fold change	Methodological approach
chr1	60000	62500	1.40149	FC anaysis
chr2	102500	105000	1.48843	FC anaysis
chr3	122500	125000	1.41916	FC anaysis
chr7	117500	120000	1.40676	FC anaysis
chr7	120000	122500	1.31601	FC anaysis
chr8	15000	17500	1.43092	FC anaysis
chr8	320000	322500	1.37119	FC anaysis
chr9	45000	47500	1.46623	FC anaysis
chr9	327500	330000	1.52224	FC anaysis
chr10	177500	180000	1.27154	FC anaysis
chr11	72500	75000	1.46576	FC anaysis
chr12	42500	45000	1.54878	FC anaysis
chr12	75000	77500	1.61769	FC anaysis
chr12	85000	87500	1.57512	FC anaysis
chr13	375000	377500	1.64188	FC anaysis
chr13	377500	380000	1.80094	FC anaysis
chr13	487500	490000	1.49153	FC anaysis
chr16	7500	10000	1.56167	FC anaysis
chr16	570000	572500	1.43557	FC anaysis
chr16	620000	622500	1.48998	FC anaysis
chr17	632500	635000	1.51645	FC anaysis
chr18	242500	245000	1.5268	FC anaysis
chr18	250000	252500	1.53439	FC anaysis
chr19	545000	547500	1.57323	FC anaysis
chr19	635000	637500	1.5189	FC anaysis
chr20	497500	500000	1.5865	FC anaysis
chr21	27500	30000	1.46277	FC anaysis
chr21	652500	655000	1.47122	FC anaysis
chr22	25000	27500	1.50825	FC anaysis
chr22	27500	30000	1.3363	FC anaysis
chr22	187500	190000	1.49969	FC anaysis
chr23	557500	560000	1.59203	FC anaysis
chr23	607500	610000	1.48925	FC anaysis
chr24	62500	65000	1.51685	FC anaysis
chr24	220000	222500	1.59397	FC anaysis
chr24	740000	742500	1.55672	FC anaysis
chr25	682500	685000	1.47145	FC anaysis
chr26	735000	737500	1.46779	FC anaysis
chr26	742500	745000	1.47544	FC anaysis
chr26	792500	795000	1.52069	FC anaysis
chr28	592500	595000	1.60357	FC anaysis
chr30	22500	25000	1.4778	FC anaysis
chr30	777500	780000	1.47887	FC anaysis
chr31	37500	40000	1.49212	FC anaysis
chr31	207500	210000	1.42974	FC anaysis
chr31	570000	572500	1.48752	FC anaysis
chr31	900000	902500	1.48924	FC anaysis
chr33	1025000	1027500	1.44648	FC anaysis
chr34	32500	35000	1.48774	FC anaysis
chr34	37500	40000	1.40183	FC anaysis
chr34	1045000	1047500	1.559	FC anaysis
chr35	70000	72500	1.41383	FC anaysis
chr35	75000	77500	1.3938	FC anaysis
chr35	1137500	1140000	1.53556	FC anaysis
chr35	1142500	1145000	1.38528	FC anaysis
chr35	1145000	1147500	1.47291	FC anaysis
chr37	62500	65000	1.50128	FC anaysis
chr37	65000	67500	1.26502	FC anaysis
chr37	67500	70000	1.33566	FC anaysis
chr39	1040000	1042500	1.3456	FC anaysis
chr39	1045000	1047500	1.37844	FC anaysis
chr40	937500	940000	1.50125	FC anaysis
chr40	1022500	1025000	1.49095	FC anaysis
chr40	1160000	1162500	1.49416	FC anaysis
chr40	1207500	1210000	1.51218	FC anaysis
chr40	1292500	1295000	1.60225	FC anaysis
chr40	1350000	1352500	1.48411	FC anaysis
chr40	1385000	1387500	1.46107	FC anaysis
chr40	1437500	1440000	1.47759	FC anaysis
chr40	1540000	1542500	1.44806	FC anaysis
chr40	1675000	1677500	1.50639	FC anaysis
chr41	45000	47500	1.42621	FC anaysis
chr41	47500	50000	1.36876	FC anaysis
chr41	345000	347500	1.55103	FC anaysis
chr41	2335000	2337500	1.43931	FC anaysis
chr41	2342500	2345000	1.44127	FC anaysis
chr4	185000	187500	1.41553	FC anaysis
chr16	640000	642500	1.73438	FC anaysis
chr18	362500	365000	1.56564	FC anaysis
chr19	480000	482500	1.51275	FC anaysis
chr21	545000	547500	1.50493	FC anaysis
chr22	405000	407500	1.33784	FC anaysis
chr29	12500	15000	1.34213	FC anaysis
chr29	402500	405000	1.3654	FC anaysis
chr29	417500	420000	1.39758	FC anaysis
chr33	27500	30000	1.55	FC anaysis
chr34	1060000	1062500	1.43987	FC anaysis
chr40	112500	115000	1.52261	FC anaysis
chr26	430000	432500	1.46129	FC anaysis
chr27	537500	540000	1.4334	FC anaysis
chr35	342500	345000	1.47315	FC anaysis
chr36	240000	242500	1.36972	FC anaysis
chr36	245000	247500	1.59244	FC anaysis
chr36	247500	250000	1.37648	FC anaysis
chr36	250000	252500	1.65217	FC anaysis
chr39	1192500	1195000	1.37255	FC anaysis
chr2	105000	107500	1.40175	FC anaysis
chr3	120000	122500	1.55319	FC anaysis
chr4	112500	115000	1.41366	FC anaysis
chr5	100000	102500	1.30737	FC anaysis
chr5	107500	110000	1.30596	FC anaysis
chr6	122500	125000	1.60302	FC anaysis
chr6	160000	162500	1.56933	FC anaysis
chr6	202500	205000	1.58039	FC anaysis
chr6	205000	207500	1.5026	FC anaysis
chr7	125000	127500	1.40936	FC anaysis
chr8	210000	212500	1.41867	FC anaysis
chr9	390000	392500	1.59077	FC anaysis
chr9	482500	485000	1.47224	FC anaysis
chr10	97500	100000	1.25792	FC anaysis
chr10	130000	132500	1.32309	FC anaysis
chr10	270000	272500	1.25984	FC anaysis
chr11	105000	107500	1.51104	FC anaysis
chr11	177500	180000	1.46928	FC anaysis
chr11	182500	185000	1.45042	FC anaysis
chr11	227500	230000	1.4729	FC anaysis
chr12	147500	150000	1.5137	FC anaysis
chr13	480000	482500	1.48216	FC anaysis
chr14	25000	27500	1.42671	FC anaysis
chr14	95000	97500	1.42601	FC anaysis
chr14	155000	157500	1.42392	FC anaysis
chr14	157500	160000	1.52187	FC anaysis
chr14	207500	210000	1.45455	FC anaysis
chr15	155000	157500	1.24033	FC anaysis
chr15	330000	332500	1.30556	FC anaysis
chr15	367500	370000	1.25962	FC anaysis
chr16	335000	337500	1.46698	FC anaysis
chr17	470000	472500	1.45796	FC anaysis
chr17	500000	502500	1.48173	FC anaysis
chr17	557500	560000	1.49441	FC anaysis
chr17	625000	627500	1.47339	FC anaysis
chr18	117500	120000	1.55507	FC anaysis
chr18	145000	147500	1.59682	FC anaysis
chr18	200000	202500	1.6606	FC anaysis
chr19	340000	342500	1.53142	FC anaysis
chr19	482500	485000	1.52863	FC anaysis
chr19	585000	587500	1.53076	FC anaysis
chr20	372500	375000	1.44548	FC anaysis
chr20	460000	462500	1.43924	FC anaysis
chr20	490000	492500	1.43312	FC anaysis
chr20	500000	502500	1.45379	FC anaysis
chr21	615000	617500	1.45551	FC anaysis
chr21	655000	657500	1.45055	FC anaysis
chr22	420000	422500	1.3393	FC anaysis
chr23	80000	82500	1.45334	FC anaysis
chr23	507500	510000	1.48015	FC anaysis
chr23	600000	602500	1.51984	FC anaysis
chr24	35000	37500	1.55703	FC anaysis
chr24	322500	325000	1.5666	FC anaysis
chr25	17500	20000	1.45954	FC anaysis
chr25	55000	57500	1.4957	FC anaysis
chr25	275000	277500	1.57688	FC anaysis
chr25	675000	677500	1.46214	FC anaysis
chr26	32500	35000	1.4457	FC anaysis
chr26	767500	770000	1.43246	FC anaysis
chr27	447500	450000	1.40845	FC anaysis
chr27	497500	500000	1.56253	FC anaysis
chr27	587500	590000	1.3579	FC anaysis
chr27	595000	597500	1.38386	FC anaysis
chr27	610000	612500	1.3625	FC anaysis
chr28	612500	615000	1.57011	FC anaysis
chr28	617500	620000	1.53723	FC anaysis
chr28	660000	662500	1.50468	FC anaysis
chr28	682500	685000	1.54185	FC anaysis
chr29	85000	87500	1.40977	FC anaysis
chr29	87500	90000	1.34498	FC anaysis
chr30	470000	472500	1.43931	FC anaysis
chr30	535000	537500	1.50924	FC anaysis
chr30	537500	540000	1.54446	FC anaysis
chr30	547500	550000	1.44603	FC anaysis
chr31	477500	480000	1.48267	FC anaysis
chr31	605000	607500	1.37478	FC anaysis
chr31	652500	655000	1.38428	FC anaysis
chr32	210000	212500	1.30108	FC anaysis
chr32	310000	312500	1.27273	FC anaysis
chr32	312500	315000	1.27854	FC anaysis
chr32	317500	320000	1.31557	FC anaysis
chr32	350000	352500	1.27567	FC anaysis
chr32	352500	355000	1.31166	FC anaysis
chr32	570000	572500	1.40469	FC anaysis
chr33	45000	47500	1.43561	FC anaysis
chr33	505000	507500	1.47381	FC anaysis
chr33	577500	580000	1.52947	FC anaysis
chr33	580000	582500	1.43787	FC anaysis
chr33	972500	975000	1.5	FC anaysis
chr34	217500	220000	1.45161	FC anaysis
chr34	705000	707500	1.43774	FC anaysis
chr34	1037500	1040000	1.49419	FC anaysis
chr35	397500	400000	1.41546	FC anaysis
chr35	592500	595000	1.44984	FC anaysis
chr36	12500	15000	1.42899	FC anaysis
chr36	155000	157500	1.37867	FC anaysis
chr36	280000	282500	1.51562	FC anaysis
chr36	350000	352500	1.37277	FC anaysis
chr37	60000	62500	1.24358	FC anaysis
chr37	70000	72500	1.28709	FC anaysis
chr37	277500	280000	1.26317	FC anaysis
chr37	742500	745000	1.26855	FC anaysis
chr37	1200000	1202500	1.246	FC anaysis
chr37	1202500	1205000	1.23305	FC anaysis
chr37	1205000	1207500	1.26451	FC anaysis
chr38	1275000	1277500	1.53403	FC anaysis
chr38	1277500	1280000	1.50634	FC anaysis
chr38	1282500	1285000	1.55824	FC anaysis
chr38	1292500	1295000	1.44471	FC anaysis
chr38	1302500	1305000	1.4471	FC anaysis
chr38	1307500	1310000	1.54389	FC anaysis
chr39	575000	577500	1.38164	FC anaysis
chr39	1037500	1040000	1.3153	FC anaysis
chr39	1047500	1050000	1.42105	FC anaysis
chr39	1622500	1625000	1.28772	FC anaysis
chr39	1747500	1750000	1.38038	FC anaysis
chr39	1782500	1785000	1.36897	FC anaysis
chr39	1790000	1792500	1.35511	FC anaysis
chr39	1792500	1795000	1.31777	FC anaysis
chr39	1795000	1797500	1.33112	FC anaysis
chr39	1800000	1802500	1.29527	FC anaysis
chr39	1802500	1805000	1.3203	FC anaysis
chr40	110000	112500	1.52902	FC anaysis
chr40	1142500	1145000	1.45705	FC anaysis
chr40	1382500	1385000	1.47073	FC anaysis
chr41	32500	35000	1.41426	FC anaysis
chr41	52500	55000	1.46081	FC anaysis
chr41	70000	72500	1.47905	FC anaysis
chr41	172500	175000	1.40046	FC anaysis
chr41	237500	240000	1.39769	FC anaysis
chr41	287500	290000	1.60258	FC anaysis
chr41	290000	292500	1.52925	FC anaysis
chr41	292500	295000	1.5538	FC anaysis
chr41	305000	307500	1.63681	FC anaysis
chr41	310000	312500	1.37688	FC anaysis
chr41	322500	325000	1.41151	FC anaysis
chr41	347500	350000	1.37796	FC anaysis
chr41	1435000	1437500	1.41013	FC anaysis
chr1	55081	56157	1.77697	MACS2
chr2	104187	105887	2.03642	MACS2
chr3	122015	122768	2.29164	MACS2
chr3	158536	159042	1.92461	MACS2			260
chr4	28941	29608	2.04963	MACS2
chr5	111251	111992	1.61552	MACS2
chr6	23097	23383	1.89862	MACS2
chr6	103733	104069	2.05387	MACS2
chr6	106403	106757	2.18529	MACS2
chr6	128094	129214	1.83546	MACS2
chr6	163378	163946	1.87124	MACS2
chr7	2868	3511	1.76842	MACS2
chr8	23078	23734	2.06167	MACS2
chr9	44619	45497	2.02512	MACS2
chr9	490723	491212	2.13384	MACS2
chr10	128434	128784	1.82229	MACS2
chr10	223685	224049	1.76611	MACS2
chr10	268010	268373	1.9578	MACS2
chr11	74817	75614	1.91722	MACS2
chr11	79592	80143	1.88263	MACS2
chr11	106037	107765	1.94185	MACS2
chr11	229118	229537	2.03106	MACS2
chr11	302868	303243	2.06394	MACS2
chr11	329883	330851	1.8855	MACS2
chr12	75469	77015	2.09385	MACS2
chr12	86191	86749	1.93783	MACS2
chr12	167681	168006	1.9395	MACS2
chr12	263508	264337	1.93746	MACS2
chr13	374289	374980	1.83744	MACS2
chr13	485951	486358	1.76509	MACS2
chr13	486733	487529	1.87708	MACS2
chr13	487890	488461	2.07397	MACS2
chr13	488753	489552	2.01918	MACS2
chr14	26901	27945	1.86642	MACS2
chr14	153404	153876	2.02942	MACS2
chr14	157393	157913	2.27133	MACS2
chr14	168069	168741	1.83002	MACS2
chr16	8389	9017	2.38297	MACS2
chr16	15485	17055	2.05647	MACS2
chr16	572281	573021	2.38354	MACS2
chr16	573548	574425	2.11985	MACS2
chr16	620298	621789	2.1347	MACS2
chr17	126717	128049	2.04914	MACS2
chr17	133834	134210	2.23788	MACS2
chr17	155921	156322	2.21682	MACS2
chr17	478974	479499	2.23697	MACS2
chr17	626369	627005	2.35538	MACS2
chr17	633530	634336	2.16468	MACS2
chr18	18413	19396	2.22672	MACS2
chr18	20072	20920	2.03646	MACS2
chr18	200213	201814	2.03084	MACS2
chr18	243306	243930	2.30397	MACS2
chr18	381507	382047	2.13216	MACS2
chr19	11303	13221	2.60899	MACS2
chr19	55165	55619	2.08048	MACS2
chr19	61659	62174	2.12037	MACS2
chr19	334766	335157	1.99809	MACS2
chr19	590634	591155	1.98843	MACS2
chr19	619316	621059	2.00307	MACS2
chr19	636065	638294	1.95399	MACS2
chr20	340144	340860	1.8819	MACS2
chr20	341744	342232	2.00495	MACS2
chr20	366171	366510	1.9311	MACS2
chr21	336	675	2.10201	MACS2
chr21	20611	21114	2.02932	MACS2
chr21	609567	609972	2.1138	MACS2
chr21	615371	616298	1.99384	MACS2
chr21	646906	649486	2.23993	MACS2
chr22	24393	27447	2.23022	MACS2
chr22	27762	28280	2.04074	MACS2
chr22	429650	429938	1.86916	MACS2
chr23	74079	74834	1.88312	MACS2
chr23	509050	509528	2.173	MACS2
chr23	556913	558092	1.92895	MACS2
chr23	558608	560973	2.12817	MACS2
chr24	6392	7135	1.97617	MACS2
chr24	43275	43974	2.13385	MACS2
chr24	193446	195557	2.5578	MACS2
chr24	227729	228456	2.12742	MACS2
chr24	266132	266987	1.99639	MACS2
chr24	394759	395254	1.96574	MACS2
chr24	738967	739491	2.02894	MACS2
chr25	18244	19682	2.33531	MACS2
chr25	56059	56517	2.117	MACS2
chr25	57723	58233	1.98571	MACS2
chr25	62737	63250	2.17505	MACS2
chr25	275871	277261	1.94515	MACS2
chr25	675410	677182	2.40719	MACS2
chr26	32806	34273	2.01588	MACS2
chr26	458473	458775	2.24996	MACS2
chr26	463386	463981	2.05246	MACS2
chr26	767971	768575	2.00903	MACS2
chr26	793028	795445	2.06861	MACS2
chr27	498817	499667	2.47096	MACS2
chr27	610711	611317	2.02551	MACS2
chr27	685861	686209	2.01936	MACS2
chr27	718513	718851	2.06155	MACS2
chr28	343805	347051	2.14666	MACS2
chr28	597738	598256	2.05594	MACS2
chr28	613390	614288	2.01698	MACS2
chr28	653033	653894	1.9908	MACS2
chr28	664280	664865	2.02136	MACS2
chr29	510429	510789	1.867	MACS2
chr30	24843	25680	1.93372	MACS2
chr30	27407	27747	1.89506	MACS2
chr30	28832	30507	2.06721	MACS2
chr30	549097	549765	2.60761	MACS2
chr30	771617	772189	2.15085	MACS2
chr30	773717	774016	1.90395	MACS2
chr31	36184	38037	2.03465	MACS2
chr31	301934	302863	1.91282	MACS2
chr31	478696	481172	1.95661	MACS2
chr31	573869	574654	2.06768	MACS2
chr31	653082	653878	1.92965	MACS2
chr31	714934	715296	1.9134	MACS2
chr31	901909	902546	2.82854	MACS2
chr32	300730	301113	1.81438	MACS2
chr32	377328	377738	1.98499	MACS2
chr32	570849	573220	1.77049	MACS2
chr33	45360	46795	2.60541	MACS2
chr33	153951	154307	2.00205	MACS2
chr33	974159	974459	2.71577	MACS2
chr33	1024523	1025615	2.06081	MACS2
chr34	31482	32220	1.94688	MACS2
chr34	706950	707292	1.92189	MACS2
chr34	984072	984643	2.31551	MACS2
chr34	1038467	1039179	1.94893	MACS2
chr34	1046639	1047575	2.19596	MACS2
chr35	76041	78381	2.25332	MACS2
chr35	451811	452211	2.03385	MACS2
chr35	593122	594534	2.13365	MACS2
chr35	1137260	1139019	2.37954	MACS2
chr35	1144015	1144557	1.95327	MACS2
chr35	1145110	1146598	2.02402	MACS2
chr36	12326	13514	2.06042	MACS2
chr36	183394	183674	2.03076	MACS2
chr36	200481	201279	2.27004	MACS2
chr37	62098	63436	2.23594	MACS2
chr37	64583	65195	1.89021	MACS2
chr37	70547	71112	1.86554	MACS2
chr38	26833	27162	2.04907	MACS2
chr38	32884	33303	1.97656	MACS2
chr38	40091	40839	2.24943	MACS2
chr38	1204325	1204749	1.9767	MACS2
chr38	1277123	1278309	2.39994	MACS2
chr38	1307915	1309251	2.15132	MACS2
chr38	1320987	1321525	2.02762	MACS2
chr39	1039256	1041729	1.88618	MACS2
chr39	1783343	1783859	2.23762	MACS2
chr39	1793362	1793778	2.03881	MACS2
chr40	938492	939604	2.18878	MACS2
chr40	1016911	1017601	2.09136	MACS2
chr40	1023500	1024252	2.13814	MACS2
chr40	1051832	1052209	2.10136	MACS2
chr40	1166028	1167460	2.23584	MACS2
chr40	1206665	1207877	2.07596	MACS2
chr40	1208931	1209452	2.12814	MACS2
chr40	1431430	1432422	2.00168	MACS2
chr40	1479450	1479854	2.38055	MACS2
chr40	1541028	1541713	2.16042	MACS2
chr40	1675589	1677117	2.23127	MACS2
chr41	45651	46117	2.00069	MACS2
chr41	290284	290854	2.00486	MACS2
chr41	310095	311526	1.92487	MACS2
chr41	1294251	1294711	1.96017	MACS2
chr2	116893	117599	1.98082	MACS2
chr4	187058	187890	1.98554	MACS2
chr7	79846	80292	1.90688	MACS2
chr8	209447	209826	1.96787	MACS2
chr15	119840	120122	1.86593	MACS2
chr18	192145	192867	2.06371	MACS2
chr18	537274	537611	2.33627	MACS2
chr20	511203	511590	2.10948	MACS2
chr20	591683	592074	1.93801	MACS2
chr22	210302	210853	1.95306	MACS2
chr27	439346	439733	2.04861	MACS2
chr28	243729	244009	1.99435	MACS2
chr28	600051	601959	1.95179	MACS2
chr29	59982	60331	2.15577	MACS2
chr31	251181	251492	2.01155	MACS2
chr31	612422	612832	2.15463	MACS2
chr33	263791	264191	1.89893	MACS2
chr33	527490	527857	2.13529	MACS2
chr33	563237	563597	1.90537	MACS2
chr38	381024	381388	1.92721	MACS2
chr39	1836703	1837007	1.89485	MACS2
chr40	1212590	1213865	2.09111	MACS2
chr40	1405796	1406218	2.35629	MACS2
chr41	314748	315074	2.00056	MACS2
chr41	1627703	1628005	1.94451	MACS2
chr41	1702548	1702928	2.35295	MACS2
chr41	1770319	1770679	1.92466	MACS2
chr41	1787337	1787787	1.95913	MACS2
chr41	1825654	1825942	1.94596	MACS2
chr41	2104365	2105044	1.97238	MACS2
chr41	2146210	2146549	2.23376	MACS2
chr41	2186932	2187234	2.01199	MACS2
chr41	2357470	2357786	1.99717	MACS2
chr8	218421	218773	1.92961	MACS2
chr9	392014	392568	1.87107	MACS2
chr20	638645	639330	1.90283	MACS2
chr22	112406	112722	2.31902	MACS2
chr22	327845	328311	1.88966	MACS2
chr24	667552	669276	2.26497	MACS2
chr36	244482	246456	1.99847	MACS2
chr36	249561	250032	2.11562	MACS2
chr39	1757692	1758058	1.89769	MACS2
chr41	695428	695762	2.22068	MACS2
chr41	702426	702812	2.02162	MACS2
chr41	740369	740710	1.96913	MACS2
chr41	1537621	1538099	1.96129	MACS2
chr41	1930405	1930778	1.99642	MACS2
chr41	2170311	2171527	2.00752	MACS2
chr3	171024	171376	2.07632	MACS2
chr4	93754	94539	1.90426	MACS2
chr5	102710	103802	1.68234	MACS2
chr6	204127	205686	2.36915	MACS2
chr7	116986	120588	1.83334	MACS2
chr8	360660	361077	2.07722	MACS2
chr9	389335	391615	2.26627	MACS2
chr9	489524	490328	2.03076	MACS2
chr11	297100	298152	1.92282	MACS2
chr11	402835	403372	1.98757	MACS2
chr12	41244	44055	2.28547	MACS2
chr12	193779	194246	1.92941	MACS2
chr12	269192	269587	1.97522	MACS2
chr13	259225	259606	1.88258	MACS2
chr14	78792	79176	1.94525	MACS2
chr14	159440	160260	2.07693	MACS2
chr15	128195	128483	2.06879	MACS2
chr15	150832	151330	1.81736	MACS2
chr17	455539	456365	2.07718	MACS2
chr18	135473	135755	2.08927	MACS2
chr18	228798	229662	2.09319	MACS2
chr18	263335	263861	2.09696	MACS2
chr19	84773	85359	2.16166	MACS2
chr20	417766	418179	1.88836	MACS2
chr23	600208	600964	2.125	MACS2
chr24	322975	323312	2.17339	MACS2
chr26	289377	290053	2.18439	MACS2
chr26	734928	735619	2.33464	MACS2
chr26	768878	769748	1.97938	MACS2
chr27	436307	437148	1.94316	MACS2
chr28	436733	437039	2.27242	MACS2
chr28	611399	612600	2.01951	MACS2
chr29	29102	29766	1.88245	MACS2
chr29	532190	532593	2.02957	MACS2
chr32	319747	320145	1.82007	MACS2
chr33	283651	283965	1.88559	MACS2
chr33	577945	578826	1.97406	MACS2
chr33	1018555	1020055	2.2769	MACS2
chr35	85434	85900	2.13655	MACS2
chr35	408224	408549	1.94603	MACS2
chr36	123052	123353	2.31341	MACS2
chr37	1117716	1118005	2.18864	MACS2
chr39	575119	576018	1.89755	MACS2
chr41	30939	31734	2.30534	MACS2
chr41	287742	289803	2.27797	MACS2
chr41	371709	372364	2.05554	MACS2
chr41	2070868	2071179	1.95107	MACS2

## Sheet: Table S6
Table S6.Filtered fold change analysis and MACS2 of MFA-seq in Esmeraldo-like haplotype (replicate 2)
chr	start	end	Fold change	Methodological approach
chr1	58968	59292	1.68657	MACS2
chr10	97731	98112	1.82954	MACS2
chr10	101322	101931	1.88854	MACS2
chr10	268052	268333	2.01239	MACS2
chr11	74983	75428	2.06618	MACS2
chr11	125521	125891	1.99702	MACS2
chr11	170385	170959	1.97407	MACS2
chr11	245557	246871	1.99281	MACS2
chr11	257510	258171	1.96353	MACS2
chr11	271942	272420	1.9946	MACS2
chr11	273444	279060	2.00133	MACS2
chr11	302793	303273	2.00897	MACS2
chr11	313550	314332	1.97327	MACS2
chr12	42310	42828	1.88025	MACS2
chr12	43133	43961	2.13718	MACS2
chr12	110135	110391	1.92672	MACS2
chr12	166402	166793	1.89163	MACS2
chr12	225235	225984	2.17182	MACS2
chr12	240701	241316	1.99564	MACS2
chr12	252321	253827	1.88747	MACS2
chr12	317962	318283	1.89379	MACS2
chr12	351659	352367	1.92361	MACS2
chr13	292451	292944	1.8694	MACS2
chr13	357414	358901	1.84813	MACS2
chr13	362585	364707	1.83197	MACS2
chr13	374056	374898	1.97887	MACS2
chr13	376843	379815	1.84516	MACS2
chr13	487049	487421	1.93326	MACS2
chr13	488048	488461	2.12534	MACS2
chr13	488781	489164	2.01488	MACS2
chr14	26917	27933	1.98327	MACS2
chr14	41912	42785	1.95108	MACS2
chr14	50944	51212	1.95791	MACS2
chr14	87896	89571	2.05523	MACS2
chr14	90156	91582	2.23359	MACS2
chr14	159957	160221	2.16149	MACS2
chr14	160891	161969	1.86933	MACS2
chr15	119834	120144	1.89494	MACS2
chr15	128160	128558	1.83755	MACS2
chr15	404298	405410	1.83284	MACS2
chr16	8401	8979	2.37654	MACS2
chr16	15557	15964	2.05401	MACS2
chr16	78499	78844	2.39312	MACS2
chr16	619644	619904	2.01546	MACS2
chr17	355243	356908	2.18556	MACS2
chr17	402194	402888	2.13123	MACS2
chr17	437482	437904	2.04041	MACS2
chr17	455544	456352	2.2141	MACS2
chr17	471934	472562	2.23479	MACS2
chr17	490032	492675	2.07173	MACS2
chr17	497026	498211	2.26996	MACS2
chr17	500011	501769	2.14351	MACS2
chr17	505359	505899	2.06977	MACS2
chr18	20073	20920	2.06198	MACS2
chr18	118155	119632	2.18752	MACS2
chr18	125814	127184	2.32075	MACS2
chr18	141134	142463	2.11323	MACS2
chr18	143288	143805	2.0856	MACS2
chr18	146727	149266	2.03718	MACS2
chr18	157699	158890	2.05583	MACS2
chr18	227068	227434	2.05078	MACS2
chr18	280094	280355	2.01234	MACS2
chr18	381499	382052	1.97238	MACS2
chr18	511157	511514	2.41503	MACS2
chr18	537229	537609	2.18066	MACS2
chr19	62884	63151	2.08396	MACS2
chr19	448021	448636	2.14612	MACS2
chr19	482653	483830	2.29767	MACS2
chr19	485065	485467	2.57264	MACS2
chr19	568947	570398	1.99924	MACS2
chr19	587901	588267	2.10072	MACS2
chr19	589601	590031	1.90875	MACS2
chr19	613782	614079	2.13945	MACS2
chr19	615538	616444	1.95371	MACS2
chr19	636091	638290	1.91388	MACS2
chr2	51468	52696	1.89106	MACS2
chr2	104366	105868	2.00351	MACS2
chr20	279117	279942	1.97531	MACS2
chr20	338397	338813	2.33894	MACS2
chr20	341775	342228	2.0424	MACS2
chr20	362978	363792	2.18098	MACS2
chr20	388907	389321	2.20158	MACS2
chr20	418857	419292	2.24041	MACS2
chr20	425522	426711	2.02035	MACS2
chr20	430119	432266	2.06167	MACS2
chr20	575805	576339	2.13187	MACS2
chr20	590627	591088	2.09487	MACS2
chr21	2029	2614	2.01243	MACS2
chr21	613772	614862	2.14298	MACS2
chr21	623247	624898	2.40866	MACS2
chr21	647613	648859	2.07278	MACS2
chr21	652344	653609	2.03331	MACS2
chr22	1293	1593	1.91675	MACS2
chr22	25377	25729	2.19116	MACS2
chr22	112408	112724	2.4659	MACS2
chr22	212168	212544	2.00254	MACS2
chr22	327793	328304	1.89095	MACS2
chr22	382559	383702	2.13409	MACS2
chr22	447334	448234	2.19251	MACS2
chr22	525529	525883	1.92697	MACS2
chr22	694285	694633	1.97598	MACS2
chr22	696147	696445	1.95688	MACS2
chr23	426298	427562	2.03642	MACS2
chr23	509061	509523	2.03258	MACS2
chr23	556910	557431	1.97929	MACS2
chr23	559865	560975	1.91068	MACS2
chr23	600005	600816	1.94786	MACS2
chr23	607882	608172	1.90988	MACS2
chr23	616813	617093	1.92646	MACS2
chr24	1204	1584	2.2282	MACS2
chr24	196039	196359	1.99865	MACS2
chr24	239020	240007	2.10192	MACS2
chr24	266173	267055	2.01015	MACS2
chr24	289012	289675	2.02117	MACS2
chr24	318761	319556	2.19604	MACS2
chr24	320072	321396	2.08718	MACS2
chr24	322986	323302	1.96555	MACS2
chr24	337805	338898	2.34308	MACS2
chr24	667539	669295	2.33995	MACS2
chr25	18323	18668	1.9678	MACS2
chr25	225376	225651	1.87843	MACS2
chr25	252931	254264	2.23696	MACS2
chr25	275859	278787	2.01234	MACS2
chr25	336782	337090	1.89284	MACS2
chr25	413595	413885	2.11738	MACS2
chr25	675568	677176	2.11333	MACS2
chr25	688021	688304	1.91809	MACS2
chr26	32955	33394	2.08035	MACS2
chr26	194822	195301	1.94643	MACS2
chr26	312947	313297	2.39692	MACS2
chr26	339802	341341	2.19256	MACS2
chr26	343159	343670	1.9574	MACS2
chr26	344603	344925	1.97794	MACS2
chr26	419841	421456	2.41101	MACS2
chr26	734940	735601	2.22936	MACS2
chr26	743012	743373	1.92837	MACS2
chr26	791998	792493	1.92363	MACS2
chr27	484817	485343	1.99558	MACS2
chr27	490621	491741	2.06195	MACS2
chr27	494214	494737	2.00295	MACS2
chr27	506464	506985	2.03453	MACS2
chr27	563776	564193	2.40107	MACS2
chr27	572249	572876	2.03781	MACS2
chr27	574263	574895	2.2175	MACS2
chr27	610627	611288	2.05998	MACS2
chr28	228405	228839	1.9296	MACS2
chr28	243719	244015	2.26662	MACS2
chr28	339243	339513	1.957	MACS2
chr28	393370	393648	1.97463	MACS2
chr28	428758	429137	1.91788	MACS2
chr28	590995	593013	1.90126	MACS2
chr28	593277	595491	1.96342	MACS2
chr28	597767	598117	1.9185	MACS2
chr28	618427	619361	2.00221	MACS2
chr29	29085	29821	1.93328	MACS2
chr29	59979	60319	2.13526	MACS2
chr29	86276	88098	1.88506	MACS2
chr3	122008	122800	2.56721	MACS2
chr3	124330	125003	2.16335	MACS2
chr3	187343	187770	2.08271	MACS2
chr3	192269	194217	2.0107	MACS2
chr30	456985	458328	1.89834	MACS2
chr30	477232	478097	2.17055	MACS2
chr30	493755	494038	1.98798	MACS2
chr30	514272	515642	1.90809	MACS2
chr30	520871	521635	1.94911	MACS2
chr30	591927	592241	1.89208	MACS2
chr30	773708	774019	1.9982	MACS2
chr31	36211	36615	1.95332	MACS2
chr31	37493	38024	1.90652	MACS2
chr31	569602	572706	2.08477	MACS2
chr31	573821	574676	2.10508	MACS2
chr31	618001	618855	1.90461	MACS2
chr31	632820	633408	2.12713	MACS2
chr31	639960	642084	1.89934	MACS2
chr31	653128	653860	2.04786	MACS2
chr31	901957	902491	2.41235	MACS2
chr32	211137	212663	2.0985	MACS2
chr32	213969	214437	2.13549	MACS2
chr32	305069	305691	2.00395	MACS2
chr32	326065	327085	1.938	MACS2
chr32	355317	356083	2.00727	MACS2
chr32	367521	367812	1.99239	MACS2
chr33	45485	46723	2.22602	MACS2
chr33	236854	237330	2.02798	MACS2
chr33	242423	242898	1.98216	MACS2
chr33	283404	283987	2.01903	MACS2
chr33	477995	478265	2.0532	MACS2
chr33	515404	515879	2.09701	MACS2
chr33	527491	527852	2.09927	MACS2
chr33	545404	546293	1.95798	MACS2
chr33	556373	557217	1.9848	MACS2
chr33	580730	581696	2.19306	MACS2
chr33	600249	600648	2.03052	MACS2
chr33	707872	708648	1.99092	MACS2
chr34	31566	32202	2.00023	MACS2
chr34	36057	36462	1.96725	MACS2
chr34	706751	707314	2.63438	MACS2
chr34	984280	984660	1.86039	MACS2
chr34	992782	993111	2.05943	MACS2
chr34	1046641	1047572	2.06527	MACS2
chr35	68579	69800	1.90113	MACS2
chr35	85456	85868	2.10234	MACS2
chr35	270048	270917	1.83221	MACS2
chr35	291641	292262	2.01396	MACS2
chr35	294522	296920	2.07572	MACS2
chr35	307445	307738	1.87716	MACS2
chr35	348729	349053	2.32249	MACS2
chr35	408210	408545	2.53448	MACS2
chr35	528948	529267	1.9571	MACS2
chr35	1137923	1138874	2.06624	MACS2
chr35	1144002	1144480	2.04229	MACS2
chr36	143365	144251	1.92734	MACS2
chr36	145393	145781	2.1117	MACS2
chr36	175697	176069	2.07516	MACS2
chr36	200481	201287	2.26595	MACS2
chr36	210462	210788	2.2914	MACS2
chr36	244440	248646	2.18377	MACS2
chr36	249522	250002	2.18034	MACS2
chr36	283419	283986	2.52291	MACS2
chr36	357952	358618	1.96915	MACS2
chr37	62251	63335	2.05858	MACS2
chr37	230570	231062	1.81729	MACS2
chr37	475849	476192	1.9986	MACS2
chr37	481661	482545	1.93141	MACS2
chr38	26824	27148	2.11197	MACS2
chr38	36486	36899	2.02555	MACS2
chr38	40214	40753	2.15016	MACS2
chr38	247219	247545	2.00572	MACS2
chr38	301096	301353	1.96771	MACS2
chr38	381024	381350	1.97007	MACS2
chr38	1204297	1204859	2.29456	MACS2
chr38	1224292	1224754	2.02862	MACS2
chr38	1275270	1276197	2.24427	MACS2
chr39	575232	576007	2.18797	MACS2
chr39	1039288	1040922	2.05677	MACS2
chr39	1048013	1049107	2.08654	MACS2
chr39	1721648	1723998	1.98863	MACS2
chr39	1757679	1758065	1.90272	MACS2
chr39	1779226	1779603	1.88869	MACS2
chr39	1795917	1796433	1.96218	MACS2
chr39	1800306	1801119	1.87952	MACS2
chr39	1801594	1803165	1.91429	MACS2
chr39	1827539	1828030	1.91329	MACS2
chr4	28905	29491	2.38916	MACS2
chr4	77671	78097	2.46145	MACS2
chr4	118645	118966	2.09152	MACS2
chr4	156895	157601	2.7556	MACS2
chr40	78222	78629	2.04943	MACS2
chr40	111726	113357	2.00285	MACS2
chr40	118248	118794	1.97765	MACS2
chr40	155730	156189	1.99972	MACS2
chr40	173103	174716	2.03503	MACS2
chr40	1021563	1022031	2.08598	MACS2
chr40	1023500	1024239	2.31539	MACS2
chr40	1208931	1209438	2.21547	MACS2
chr40	1264074	1264396	2.26509	MACS2
chr40	1272894	1274257	2.20442	MACS2
chr40	1342826	1343132	1.97933	MACS2
chr40	1382578	1383530	1.99122	MACS2
chr40	1390038	1392047	1.95873	MACS2
chr40	1479450	1479837	2.19854	MACS2
chr40	1676151	1677111	2.00822	MACS2
chr40	1726412	1726837	2.0164	MACS2
chr41	30940	31734	2.26879	MACS2
chr41	34601	34907	2.03513	MACS2
chr41	76755	77274	2.0156	MACS2
chr41	173272	174403	2.05846	MACS2
chr41	287707	288656	2.38637	MACS2
chr41	290284	290866	1.96631	MACS2
chr41	297132	297420	2.18795	MACS2
chr41	310139	310879	2.08087	MACS2
chr41	335832	336253	2.10653	MACS2
chr41	424009	424435	1.97919	MACS2
chr41	614873	615389	1.9906	MACS2
chr41	641913	642256	2.10102	MACS2
chr41	695461	695756	1.97624	MACS2
chr41	759613	760070	2.02612	MACS2
chr41	1283973	1284564	1.99648	MACS2
chr41	1627697	1628012	2.15462	MACS2
chr41	1700593	1700934	1.97025	MACS2
chr41	1702540	1702940	2.43229	MACS2
chr41	1753711	1754510	2.0126	MACS2
chr41	1831586	1831848	1.99526	MACS2
chr41	1860343	1860679	2.09684	MACS2
chr41	2095339	2095638	2.14139	MACS2
chr41	2127566	2127905	2.0503	MACS2
chr41	2144974	2145346	1.9884	MACS2
chr41	2146210	2146521	2.02988	MACS2
chr41	2357475	2357791	2.12882	MACS2
chr5	102694	103794	2.03302	MACS2
chr5	111190	111926	1.94493	MACS2
chr6	51929	53168	2.32768	MACS2
chr6	117971	119700	2.10876	MACS2
chr6	158895	161164	2.36271	MACS2
chr6	163366	163950	2.08646	MACS2
chr6	199065	199454	2.03771	MACS2
chr6	200993	201295	2.05988	MACS2
chr6	204783	205707	2.12745	MACS2
chr6	264751	265296	2.24	MACS2
chr7	44460	44732	1.97608	MACS2
chr7	51757	52169	2.04963	MACS2
chr7	127034	127471	1.81508	MACS2
chr8	1984	2461	1.94165	MACS2
chr8	19936	20525	1.88292	MACS2
chr8	209400	210077	2.15347	MACS2
chr8	255124	255527	2.01014	MACS2
chr8	332796	333529	1.99786	MACS2
chr8	360127	361113	2.22309	MACS2
chr9	44679	45492	2.30039	MACS2
chr9	46592	46972	2.15752	MACS2
chr9	299052	299605	1.86516	MACS2
chr9	312791	313889	2.0796	MACS2
chr9	383310	384856	1.90061	MACS2
chr9	490736	491341	2.14762	MACS2
chr1	60000	62500	1.71554	FC anaysis
chr10	130000	132500	1.7991	FC anaysis
chr10	237500	240000	1.77115	FC anaysis
chr10	240000	242500	1.76753	FC anaysis
chr10	255000	257500	1.79364	FC anaysis
chr11	177500	180000	2.04093	FC anaysis
chr11	272500	275000	2.43433	FC anaysis
chr11	275000	277500	2.0792	FC anaysis
chr11	280000	282500	2.10215	FC anaysis
chr11	282500	285000	2.15888	FC anaysis
chr12	185000	187500	2.14696	FC anaysis
chr12	195000	197500	2.14533	FC anaysis
chr12	225000	227500	2.36772	FC anaysis
chr12	250000	252500	2.30824	FC anaysis
chr13	320000	322500	2.84615	FC anaysis
chr13	375000	377500	2.07773	FC anaysis
chr13	377500	380000	2.18838	FC anaysis
chr13	487500	490000	2.07661	FC anaysis
chr14	25000	27500	2.04558	FC anaysis
chr14	87500	90000	2.21943	FC anaysis
chr14	90000	92500	2.19956	FC anaysis
chr14	97500	100000	1.95882	FC anaysis
chr14	152500	155000	1.96927	FC anaysis
chr15	360000	362500	1.76471	FC anaysis
chr15	362500	365000	1.7793	FC anaysis
chr15	407500	410000	3.2	FC anaysis
chr16	7500	10000	2.09565	FC anaysis
chr16	15000	17500	1.80996	FC anaysis
chr16	335000	337500	1.78509	FC anaysis
chr16	572500	575000	1.80177	FC anaysis
chr16	620000	622500	1.88301	FC anaysis
chr17	400000	402500	2.16724	FC anaysis
chr17	405000	407500	2.23246	FC anaysis
chr17	435000	437500	2.66667	FC anaysis
chr17	490000	492500	2.15408	FC anaysis
chr17	557500	560000	2.30235	FC anaysis
chr18	140000	142500	2.10597	FC anaysis
chr18	147500	150000	2.17574	FC anaysis
chr18	162500	165000	2.18877	FC anaysis
chr18	190000	192500	2.11787	FC anaysis
chr18	200000	202500	2.29239	FC anaysis
chr18	362500	365000	2.12354	FC anaysis
chr19	340000	342500	2.0887	FC anaysis
chr19	372500	375000	2.07731	FC anaysis
chr19	402500	405000	2.07509	FC anaysis
chr19	405000	407500	2.1	FC anaysis
chr19	482500	485000	2.19103	FC anaysis
chr19	485000	487500	2.09891	FC anaysis
chr2	25000	27500	1.88447	FC anaysis
chr2	102500	105000	1.99179	FC anaysis
chr20	430000	432500	2.16763	FC anaysis
chr20	440000	442500	2.1738	FC anaysis
chr20	445000	447500	2.23324	FC anaysis
chr20	457500	460000	2.22416	FC anaysis
chr20	460000	462500	2.24038	FC anaysis
chr21	612500	615000	2.12704	FC anaysis
chr21	615000	617500	2.21242	FC anaysis
chr21	627500	630000	2.12912	FC anaysis
chr21	630000	632500	2.1362	FC anaysis
chr21	632500	635000	2.22569	FC anaysis
chr22	410000	412500	2	FC anaysis
chr22	415000	417500	1.92754	FC anaysis
chr22	437500	440000	1.95052	FC anaysis
chr22	447500	450000	1.94562	FC anaysis
chr22	462500	465000	2.04641	FC anaysis
chr23	397500	400000	2.64706	FC anaysis
chr23	535000	537500	2.13357	FC anaysis
chr23	537500	540000	2.12134	FC anaysis
chr23	542500	545000	2.12221	FC anaysis
chr23	555000	557500	2.21918	FC anaysis
chr24	220000	222500	2.3435	FC anaysis
chr24	265000	267500	2.1875	FC anaysis
chr24	277500	280000	2.18159	FC anaysis
chr24	330000	332500	2.16091	FC anaysis
chr24	342500	345000	2.14951	FC anaysis
chr25	252500	255000	2.00588	FC anaysis
chr25	257500	260000	2.0136	FC anaysis
chr25	275000	277500	2.09798	FC anaysis
chr25	277500	280000	1.99638	FC anaysis
chr25	682500	685000	2.04777	FC anaysis
chr26	292500	295000	2.19423	FC anaysis
chr26	295000	297500	2.21084	FC anaysis
chr26	302500	305000	2.29412	FC anaysis
chr26	340000	342500	2.17341	FC anaysis
chr26	352500	355000	2.20148	FC anaysis
chr26	430000	432500	2.23099	FC anaysis
chr27	447500	450000	2.30556	FC anaysis
chr27	515000	517500	2.03445	FC anaysis
chr27	537500	540000	2.08286	FC anaysis
chr27	570000	572500	2.12042	FC anaysis
chr27	572500	575000	2.061	FC anaysis
chr27	590000	592500	2.11034	FC anaysis
chr28	592500	595000	2.12866	FC anaysis
chr28	597500	600000	2.11184	FC anaysis
chr28	602500	605000	2.12307	FC anaysis
chr28	617500	620000	2.09945	FC anaysis
chr28	657500	660000	2.09001	FC anaysis
chr29	85000	87500	1.84814	FC anaysis
chr29	390000	392500	1.69854	FC anaysis
chr29	402500	405000	1.7909	FC anaysis
chr29	417500	420000	1.79784	FC anaysis
chr29	430000	432500	1.69388	FC anaysis
chr3	120000	122500	2.23455	FC anaysis
chr3	132500	135000	2.22928	FC anaysis
chr30	372500	375000	2.25333	FC anaysis
chr30	470000	472500	2.11624	FC anaysis
chr30	477500	480000	2.07483	FC anaysis
chr30	532500	535000	2.16614	FC anaysis
chr30	535000	537500	2.14829	FC anaysis
chr30	537500	540000	2.09737	FC anaysis
chr31	567500	570000	2.0046	FC anaysis
chr31	570000	572500	2.25787	FC anaysis
chr31	607500	610000	2.17591	FC anaysis
chr31	615000	617500	2.00572	FC anaysis
chr31	620000	622500	2.16805	FC anaysis
chr31	632500	635000	2.00549	FC anaysis
chr31	635000	637500	2.00428	FC anaysis
chr32	212500	215000	1.93428	FC anaysis
chr32	272500	275000	1.98964	FC anaysis
chr32	292500	295000	2.05945	FC anaysis
chr32	305000	307500	1.9359	FC anaysis
chr32	310000	312500	1.91881	FC anaysis
chr32	330000	332500	1.95333	FC anaysis
chr32	347500	350000	1.97073	FC anaysis
chr33	510000	512500	2.01281	FC anaysis
chr33	522500	525000	2.02507	FC anaysis
chr33	560000	562500	2.09366	FC anaysis
chr33	565000	567500	2.01881	FC anaysis
chr33	572500	575000	2.25228	FC anaysis
chr33	580000	582500	2.14344	FC anaysis
chr33	595000	597500	2.04927	FC anaysis
chr34	702500	705000	2.05031	FC anaysis
chr34	705000	707500	2.13021	FC anaysis
chr34	992500	995000	1.97464	FC anaysis
chr34	1010000	1012500	1.99367	FC anaysis
chr34	1015000	1017500	1.9954	FC anaysis
chr34	1032500	1035000	2.0323	FC anaysis
chr34	1045000	1047500	2.01624	FC anaysis
chr35	292500	295000	2.09153	FC anaysis
chr35	295000	297500	2.04657	FC anaysis
chr35	342500	345000	2.07368	FC anaysis
chr35	372500	375000	2.00539	FC anaysis
chr35	377500	380000	2.11677	FC anaysis
chr35	400000	402500	1.98884	FC anaysis
chr35	412500	415000	1.97855	FC anaysis
chr35	425000	427500	2.02646	FC anaysis
chr36	177500	180000	2.095	FC anaysis
chr36	237500	240000	2.03704	FC anaysis
chr36	240000	242500	2.24959	FC anaysis
chr36	242500	245000	2.1512	FC anaysis
chr36	245000	247500	2.17573	FC anaysis
chr36	265000	267500	2.06846	FC anaysis
chr36	317500	320000	2.09043	FC anaysis
chr36	320000	322500	2.05004	FC anaysis
chr37	40000	42500	1.64485	FC anaysis
chr37	62500	65000	1.99333	FC anaysis
chr37	65000	67500	1.64118	FC anaysis
chr37	67500	70000	1.82305	FC anaysis
chr37	75000	77500	1.60155	FC anaysis
chr37	162500	165000	1.73394	FC anaysis
chr37	480000	482500	1.88506	FC anaysis
chr37	920000	922500	1.61937	FC anaysis
chr37	1327500	1330000	1.90417	FC anaysis
chr37	1335000	1337500	1.62621	FC anaysis
chr38	1215000	1217500	2.31837	FC anaysis
chr38	1275000	1277500	2.22649	FC anaysis
chr38	1282500	1285000	2.05882	FC anaysis
chr38	1292500	1295000	2.12988	FC anaysis
chr38	1297500	1300000	2.16257	FC anaysis
chr38	1300000	1302500	2.11103	FC anaysis
chr39	1665000	1667500	1.93348	FC anaysis
chr39	1705000	1707500	2.07608	FC anaysis
chr39	1710000	1712500	1.99588	FC anaysis
chr39	1717500	1720000	2.05165	FC anaysis
chr39	1722500	1725000	1.96631	FC anaysis
chr39	1727500	1730000	2.09332	FC anaysis
chr39	1780000	1782500	1.99118	FC anaysis
chr39	1787500	1790000	2.06661	FC anaysis
chr39	1792500	1795000	1.94795	FC anaysis
chr39	1795000	1797500	2.10526	FC anaysis
chr39	1797500	1800000	1.98336	FC anaysis
chr39	1817500	1820000	1.96199	FC anaysis
chr39	1820000	1822500	2.01796	FC anaysis
chr39	1830000	1832500	1.94764	FC anaysis
chr4	105000	107500	2.13105	FC anaysis
chr4	112500	115000	2.3457	FC anaysis
chr40	77500	80000	2.03396	FC anaysis
chr40	80000	82500	2.01575	FC anaysis
chr40	87500	90000	1.98542	FC anaysis
chr40	110000	112500	2.46662	FC anaysis
chr40	112500	115000	2.2415	FC anaysis
chr40	160000	162500	2.0071	FC anaysis
chr40	170000	172500	1.99781	FC anaysis
chr40	172500	175000	2.02293	FC anaysis
chr40	180000	182500	2.13529	FC anaysis
chr40	1022500	1025000	1.97704	FC anaysis
chr40	1160000	1162500	2.03529	FC anaysis
chr40	1207500	1210000	2.08879	FC anaysis
chr40	1437500	1440000	1.98471	FC anaysis
chr40	1675000	1677500	1.97756	FC anaysis
chr41	167500	170000	1.95676	FC anaysis
chr41	177500	180000	1.97143	FC anaysis
chr41	182500	185000	1.99638	FC anaysis
chr41	195000	197500	1.94213	FC anaysis
chr41	200000	202500	1.9501	FC anaysis
chr41	222500	225000	1.95074	FC anaysis
chr41	235000	237500	2.01531	FC anaysis
chr41	242500	245000	2.01078	FC anaysis
chr41	250000	252500	2.22557	FC anaysis
chr41	272500	275000	2.03853	FC anaysis
chr41	287500	290000	2.01799	FC anaysis
chr41	290000	292500	2.2045	FC anaysis
chr41	292500	295000	2.16743	FC anaysis
chr41	305000	307500	2.29625	FC anaysis
chr41	307500	310000	1.94881	FC anaysis
chr41	345000	347500	2.18398	FC anaysis
chr41	347500	350000	2.12513	FC anaysis
chr41	350000	352500	1.94302	FC anaysis
chr5	15000	17500	1.94413	FC anaysis
chr5	185000	187500	1.9893	FC anaysis
chr6	130000	132500	2.26873	FC anaysis
chr6	157500	160000	2.36044	FC anaysis
chr6	160000	162500	2.44067	FC anaysis
chr6	207500	210000	2.8375	FC anaysis
chr7	117500	120000	1.84969	FC anaysis
chr7	120000	122500	1.7046	FC anaysis
chr7	125000	127500	1.81699	FC anaysis
chr8	122500	125000	Inf	FC anaysis
chr8	332500	335000	2.17939	FC anaysis
chr8	345000	347500	2.0758	FC anaysis
chr8	347500	350000	2.13483	FC anaysis
chr9	315000	317500	2.16402	FC anaysis
chr9	360000	362500	2.14196	FC anaysis		235
chr9	390000	392500	2.12049	FC anaysis
chr9	487500	490000	2.11062	FC anaysis

## Sheet: TableS7
Table S7. Comparison between MFA-seq peaks detected at replicates 1 and 2																no	EL
																no	EL
Chr	Start_rep1	End_rep1	Start _rep2	End_rep2	Midpoint_Distance_Kbp	Overlap Existence	Haplotype									no	EL
chr10	1969	2255	2718	3247	0.8705	no	NEL									no	EL
chr10	2718	3247	1969	2255	0.8705	no	NEL									no	EL
chr32	12012	15542	12879	14824	0.0745	yes	NEL									no	EL
chr32	12879	14824	12012	15542	0.0745	yes	NEL									no	EL
chr32	19843	20900	228593	229458	208.654	no	NEL									no	EL
chr41	23303	24086	73219	73685	49.7575	no	NEL									no	EL
chr14	27981	28680	86108	86840	58.1435	no	NEL									no	EL
chr40	43001	44236	45658	46020	2.2205	no	NEL									no	EL
chr40	45658	46020	43001	44236	2.2205	no	NEL									no	EL
chr25	47851	49211	275886	278619	228.721	no	NEL									no	EL
chr40	50909	52395	50935	51471	0.449	yes	NEL									no	EL
chr40	50935	51471	50909	52395	0.449	yes	NEL									no	EL
chr41	73219	73685	23303	24086	49.7575	no	NEL									no	EL
chr35	80047	80788	293353	293871	213.195	no	NEL									no	EL
chr14	86108	86840	27981	28680	58.1435	no	NEL									no	EL
chr7	115814	116403	115816	116413	0.006	yes	NEL									no	EL
chr7	115816	116413	115814	116403	0.006	yes	NEL									no	EL
chr3	122067	124209	125914	126391	3.0145	no	NEL									no	EL
chr3	125914	126391	122067	124209	3.0145	no	NEL									no	EL
chr24	132092	135272	264933	267055	132.312	no	NEL									no	EL
chr17	136607	138266	490083	491738	353.474	no	NEL									no	EL
chr11	139360	139657	265734	267200	126.959	no	NEL									no	EL
chr18	141151	142482	146772	149259	6.199	no	NEL									no	EL
chr18	146772	149259	141151	142482	6.199	no	NEL									no	EL
chr6	161668	164207	279543	279876	116.772	no	NEL									no	EL
chr40	174258	175821	929899	930490	755.155	no	NEL									no	EL
chr22	191054	193060	482017	482541	290.222	no	NEL									no	EL
chr36	247516	247942	280000	280291	32.4165	no	NEL									no	EL
chr12	262443	263350	263525	264316	1.024	no	NEL									no	EL
chr12	263525	264316	262443	263350	1.024	no	NEL									no	EL
chr24	264933	267055	132092	135272	132.312	no	NEL									no	EL
chr11	265734	267200	139360	139657	126.959	no	NEL									no	EL
chr25	275886	278619	47851	49211	228.721	no	NEL									no	EL
chr6	279543	279876	161668	164207	116.772	no	NEL									no	EL
chr36	280000	280291	247516	247942	32.4165	no	NEL									no	EL
chr36	284313	284885	1167774	1169234	883.905	no	NEL									no	EL
chr35	293353	293871	80047	80788	213.195	no	NEL									no	EL
chr26	314132	314953	423304	423841	109.03	no	NEL									no	EL
chr19	341407	342528	407376	408544	65.9925	no	NEL									no	EL
chr8	356740	357063	377608	380049	21.927	no	NEL									no	EL
chr13	361139	363291	452104	452501	90.0875	no	NEL									no	EL
chr13	361139	363291	491007	495379	130.978	no	NEL									no	EL
chr8	377608	380049	356740	357063	21.927	no	NEL									no	EL
chr19	407376	408544	341407	342528	65.9925	no	NEL									7	EL
chr26	423304	423841	314132	314953	109.03	no	NEL										EL
chr20	434292	435135	540843	545266	108.341	no	NEL										EL
chr13	452104	452501	361139	363291	90.0875	no	NEL										EL
chr33	478361	480233	490236	490585	11.1135	no	NEL										EL
chr22	482017	482541	191054	193060	290.222	no	NEL										EL
chr17	490083	491738	136607	138266	353.474	no	NEL
chr33	490236	490585	478361	480233	11.1135	no	NEL
chr27	499125	499969	573082	573714	73.851	no	NEL
chr31	504719	506572	86502	87611	418.589	no	NEL
chr31	514922	515452	514997	515448	0.0355	yes	NEL
chr31	514997	515448	514922	515452	0.0355	yes	NEL
chr20	540843	545266	434292	435135	108.341	no	NEL
chr28	564728	565090	772038	773123	207.672	no	NEL
chr16	571738	572120	573266	574157	1.7825	no	NEL
chr27	573082	573714	499125	499969	73.851	no	NEL
chr27	573082	573714	480030	480521	93.1225	no	NEL
chr16	573266	574157	571738	572120	1.7825	no	NEL
chr21	615364	616384	647332	649072	32.328	no	NEL
chr21	647332	649072	613745	614827	33.916	no	NEL
chr41	648319	648986	794591	795293	146.29	no	NEL
chr28	772038	773123	564728	565090	207.672	no	NEL
chr41	794591	795293	648319	648986	146.29	no	NEL
chr38	1224627	1225763	1226371	1226708	1.3445	no	NEL
chr38	1226371	1226708	1224627	1225763	1.3445	no	NEL
chr38	1275202	1276074	1291033	1291752	15.7545	no	NEL
chr38	1291033	1291752	1275202	1276074	15.7545	no	NEL
chr38	1350833	1351222	1414197	1414845	63.4935	no	NEL
chr38	1414197	1414845	1350833	1351222	63.4935	no	NEL
chr39	1754355	1755293	1754387	1755381	0.06	yes	NEL
chr39	1754387	1755381	1754355	1755293	0.06	yes	NEL
chr39	1782359	1783068	1782395	1783003	0.0145	yes	NEL
chr39	1782395	1783003	1782359	1783068	0.0145	yes	NEL
chr16	8389	9017	8401	8979	0.013	yes	EL
chr30	24843	25680	477232	478097	452.403	no	EL
chr14	26901	27945	26917	27933	0.002	yes	EL
chr14	26901	27945	87896	89571	61.3105	no	EL
chr22	27762	28280	447334	448234	419.763	no	EL
chr34	31482	32220	706751	707314	675.182	no	EL
chr26	32806	34273	339802	341341	307.032	no	EL
chr31	36184	38037	569602	572706	534.043	no	EL
chr12	41244	44055	225235	225984	182.96	no	EL
chr9	44619	45497	312791	313889	268.282	no	EL
chr33	45360	46795	580730	581696	535.135	no	EL
chr41	45651	46117	290284	290866	244.691	no	EL
chr25	56059	56517	252931	254264	197.31	no	EL
chr37	62098	63436	62251	63335	0.026	yes	EL
chr37	70547	71112	62251	63335	8.0365	no	EL
chr12	75469	77015	225235	225984	149.368	no	EL
chr35	76041	78381	291641	292262	214.74	no	EL
chr11	106037	107765	273444	279060	169.351	no	EL
chr7	116986	120588	127034	127471	8.4655	no	EL
chr14	157393	157913	87896	89571	68.9195	no	EL
chr6	163378	163946	163366	163950	0.004	yes	EL
chr18	200213	201814	143288	143805	57.467	no	EL
chr36	244482	246456	244440	248646	1.074	yes	EL
chr25	275871	277261	252931	254264	22.9685	no	EL
chr41	287742	289803	287707	288656	0.591	yes	EL
chr41	310095	311526	290284	290866	20.2355	no	EL
chr24	322975	323312	266173	267055	56.5295	no	EL
chr9	389335	391615	312791	313889	77.135	no	EL
chr13	485951	486358	487049	487421	1.0805	no	EL
chr13	487890	488461	488781	489164	0.797	no	EL
chr23	556913	558092	556910	557431	0.332	yes	EL
chr32	570849	573220	213969	214437	357.832	no	EL
chr16	573548	574425	619644	619904	45.7875	no	EL
chr39	575119	576018	1721648	1723998	1147.25	no	EL
chr23	600208	600964	556910	557431	43.4155	no	EL
chr27	610711	611317	574263	574895	36.435	no	EL
chr28	611399	612600	593277	595491	17.6155	no	EL
chr21	615371	616298	613772	614862	1.5175	no	EL
chr17	626369	627005	437482	437904	188.994	no	EL
chr19	636065	638294	485065	485467	151.913	no	EL
chr31	653082	653878	632820	633408	20.366	no	EL
chr31	653082	653878	569602	572706	82.326	no	EL
chr26	768878	769748	343159	343670	425.899	no	EL
chr26	793028	795445	343159	343670	450.822	no	EL
chr40	938492	939604	1023500	1024239	84.8215	no	EL
chr33	1024523	1025615	580730	581696	443.856	no	EL
chr34	1038467	1039179	1046641	1047572	8.2835	no	EL
chr35	1137260	1139019	291641	292262	846.188	no	EL
chr35	1145110	1146598	291641	292262	853.903	no	EL
chr40	1206665	1207877	1023500	1024239	183.401	no	EL
chr38	1307915	1309251	1275270	1276197	32.8495	no	EL
chr40	1541028	1541713	1676151	1677111	135.261	no	EL
chr39	1783343	1783859	1795917	1796433	12.574	no	EL

## Sheet: Table S8
Table S8. Position of MFA-seq peaks (Consensus) in non-Esmeraldo-like haplotype
chr	Peak start	Peak End	classification	Gene ID	annotation	%PositionOfSubTel_Relative_ChrSize	%PositionPeak_Relative_ChrSize	LocatedAtSubtelomere	Compartiments*
chr32	12012	15542	cds	TcCLB.511889.40	dispersed gene family protein 1 (DGF-1), putative	NA	1.24082	NA	d	b	20
chr41	14601	16597	cds	TcCLB.505207.40	dispersed gene family protein 1 (DGF-1), putative	NA	0.615625	NA	d	c	7
chr34	984071	984618	cds	TcCLB.506201.20	60S ribosomal protein L13a, putative	0.228287	92.3348	NA		d	45
chr12	501599	502205	cds	TcCLB.503861.80	dispersed gene family protein 1 (DGF-1), putative	NA	94.0922	NA	d
chr12	502795	503923	cds	TcCLB.503861.80	dispersed gene family protein 1 (DGF-1), putative	NA	94.3166	NA	d
chr21	615376	616317	cds	TcCLB.506321.350	hypothetical protein, conserved	4.7115	87.3929	NA
chr21	616946	617274	cds	TcCLB.506321.359	guide RNA binding protein, putative	4.7115	87.6158	NA
chr13	491007	495379	cds	TcCLB.511827.130	dispersed gene family protein 1 (DGF-1), putative	7.69928	87.9367	NA	b
chr13	508172	509028	cds	TcCLB.511829.10	dispersed gene family protein 1 (DGF-1), putative	7.69928	91.0109	NA	b
chr14	26268	27417	cds	TcCLB.503655.20	dispersed gene family protein 1 (DGF-1), putative	NA	4.38806	NA	d
chr13	450333	451288	cds	TcCLB.509211.39	hypothetical protein, conserved (fragment)	7.69928	80.6522	NA
chr13	452104	452501	cds	TcCLB.511827.10	hypothetical protein, conserved	7.69928	80.9694	NA
chr14	27981	28680	cds	TcCLB.503655.20	dispersed gene family protein 1 (DGF-1), putative	NA	4.67421	NA	d
chr14	215275	215903	cds	TcCLB.511851.10	dispersed gene family protein 1 (DGF-1), putative	NA	35.9616	NA	d
chr15	227661	228539	cds	TcCLB.511561.20	dispersed gene family protein 1 (DGF-1), putative	5.80417	37.1477	NO	d
chr9	489535	490194	cds	TcCLB.503869.30	hypothetical protein, conserved	15.1256	96.0562	NA
chr9	490731	491220	cds	TcCLB.503869.20	hypothetical protein, conserved	15.1256	96.2909	NA
chr11	139360	139657	cds	TcCLB.508857.110	hypothetical protein, conserved	90.0371	26.4872	NA
chr36	244010	244681	divergent	.	.	95.1261	20.6658	NA
chr36	247516	247942	divergent	.	.	95.1261	20.9627	NA
chr36	203680	204355	intergenic	.	.	95.1261	17.2501	NA
chr27	480030	480521	cds	TcCLB.508177.129	cystathionine beta-synthase, putative	96.5453	56.4581	NA
chr10	1969	2255	intergenic	.	.	NA	0.379496	NA
chr10	2584	3141	intergenic	.	.	NA	0.498028	NA
chr12	263525	264316	cds	TcCLB.507623.60	hypothetical protein, conserved	NA	49.4332	NA
chr15	421634	422344	cds	TcCLB.509657.20	dispersed gene family protein 1 (DGF-1), putative	5.80417	68.7986	NA	d
chr16	95096	96140	cds	TcCLB.506339.100	dispersed gene family protein 1 (DGF-1), putative	NA	14.716	NA	d
chr16	485816	487628	cds	TcCLB.510635.30	dispersed gene family protein 1 (DGF-1, pseudogene), putative	NA	75.1796	NA	b
chr16	571738	572120	cds	TcCLB.510637.9	dispersed gene family protein 1 (DGF-1), putative	NA	88.476	NA	d
chr17	62326	62745	cds	TcCLB.511771.70	dispersed gene family protein 1 (DGF-1), putative	NA	9.60955	NA	d
chr17	136607	138266	cds	TcCLB.511767.20	dispersed gene family protein 1 (DGF-1), putative	NA	21.0623	NA	d
chr17	148286	148700	cds	TcCLB.511765.20	dispersed gene family protein 1 (DGF-1), putative	NA	22.863	NA	d
chr18	325739	328879	cds	TcCLB.508249.10	dispersed gene family protein 1 (DGF-1), putative	NA	49.725	NA	d
chr20	540843	545266	cds	TcCLB.511843.40	dispersed gene family protein 1 (DGF-1), putative	NA	82.3453	NA	d
chr21	647332	649072	cds	TcCLB.507779.30	dispersed gene family protein 1 (DGF-1), putative	4.7115	91.9311	NA	d
chr22	75158	77068	cds	TcCLB.505401.19	dispersed gene family protein 1 (DGF-1), putative (fragment)	5.61413	10.574	NO	b
chr18	146772	149259	cds	TcCLB.511231.60	hypothetical protein, conserved	NA	22.4052	NA
chr22	164507	164859	cds	TcCLB.508419.20	dispersed gene family protein 1 (DGF-1, pseudogene), putative	5.61413	23.1446	NO	c
chr22	191054	193060	cds	TcCLB.510677.9	dispersed gene family protein 1 (DGF-1), putative (fragment)	5.61413	26.8796	NO	c
chr22	694678	697280	cds	TcCLB.507643.50	dispersed gene family protein 1 (DGF-1), putative	5.61413	97.7349	NA	b
chr23	513244	515131	cds	TcCLB.507801.200	dispersed gene family protein 1 (DGF-1), putative	NA	78.3008	NA	d
chr23	591369	594186	cds	TcCLB.506537.60	dispersed gene family protein 1 (DGF-1, pseudogene), putative	NA	90.2196	NA	b
chr24	132092	135272	cds	TcCLB.509287.140	dispersed gene family protein 1 (DGF-1), putative	NA	16.9366	NA	d
chr29	163033	164036	intergenic	.	.	NA	18.7193	NA
chr29	20752	21948	convergent	.	.	NA	2.38273	NA
chr29	151094	152417	convergent	.	.	NA	17.3485	NA
chr29	228673	230083	convergent	.	.	NA	26.2561	NA
chr3	125914	126391	cds	TcCLB.508533.10	hypothetical protein, conserved	NA	64.0314	NA
chr24	217553	218708	cds	TcCLB.506111.20	dispersed gene family protein 1 (DGF-1), putative	NA	27.8942	NA	d
chr25	47851	49211	cds	TcCLB.507203.9	dispersed gene family protein 1 (DGF-1), putative	10.7702	5.81864	YES	b
chr25	732350	734639	cds	TcCLB.511929.20	dispersed gene family protein 1 (DGF-1, pseudogene), putative	10.7702	89.0532	NA	d
chr26	404617	405153	cds	TcCLB.505773.20	dispersed gene family protein 1 (DGF-1), putative	88.2924	50.4874	NO	c
chr32	240951	241236	cds	TcCLB.507019.10	protein kiNAse, putative	NA	24.8899	NA
chr33	478361	480233	intergenic	.	.	NA	45.9445	NA
chr26	423304	423841	cds	TcCLB.508641.10	dispersed gene family protein 1 (DGF-1), putative	88.2924	52.8191	NO	c
chr26	786357	789114	cds	TcCLB.509875.20	dispersed gene family protein 1 (DGF-1), putative	88.2924	98.1202	YES	b
chr38	1275202	1276074	cds	TcCLB.503465.40	hypothetical protein	NA	88.2612	NA
chr28	717314	719971	cds	TcCLB.509223.10	dispersed gene family protein 1 (DGF-1, pseudogene), putative	76.5313	84.0701	YES	d
chr28	772038	773123	cds	TcCLB.509295.10	dispersed gene family protein 1 (DGF-1), putative	76.5313	90.4838	YES	d
chr38	1284109	1286459	cds	TcCLB.508299.80	threonyl-tRNA synthetase, putative	NA	88.8777	NA
chr4	114135	114610	cds	TcCLB.509715.140	hypothetical protein, conserved	NA	56.9533	NA
chr28	814649	816000	cds	TcCLB.507167.169	dispersed gene family protein 1 (DGF-1), putative	76.5313	95.4779	YES	d
chr30	840445	841048	cds	TcCLB.511665.50	dispersed gene family protein 1 (DGF-1), putative	NA	97.287	NA	d
chr31	86502	87611	cds	TcCLB.509915.20	dispersed gene family protein 1 (DGF-1), putative	12.51	9.12976	YES	b
chr31	249169	250172	cds	TcCLB.509593.59	dispersed gene family protein 1 (DGF-1), putative	12.51	26.2983	NO	b
chr31	514922	515452	cds	TcCLB.443035.10	dispersed gene family protein 1 (DGF-1, pseudogene), putative	90.21	54.3469	NO	c
chr31	906250	906876	cds	TcCLB.506159.30	dispersed gene family protein 1 (DGF-1), putative	90.2084	95.6492	YES	d
chr32	15981	16335	cds	TcCLB.511889.40	dispersed gene family protein 1 (DGF-1), putative	NA	1.65081	NA	d
chr32	19843	20900	cds	TcCLB.511889.40	dispersed gene family protein 1 (DGF-1), putative	NA	2.04975	NA	d
chr35	80047	80788	cds	TcCLB.508523.40	dispersed gene family protein 1 (DGF-1), putative	32.7017	6.74395	YES	d
chr36	1167774	1169234	cds	TcCLB.506191.39	dispersed gene family protein 1 (DGF-1), putative	95.1261	98.9015	YES	b
chr38	1224627	1225763	cds	TcCLB.510481.20	dispersed gene family protein 1 (DGF-1, pseudogene), putative	NA	84.7607	NA	d
chr6	161668	164207	intergenic	.	.	NA	41.5573	NA
chr38	1226326	1227416	cds	TcCLB.510481.20	dispersed gene family protein 1 (DGF-1, pseudogene), putative	NA	84.8783	NA	d
chr7	115814	116403	intergenic	.	.	NA	29.6128	NA
chr38	1412220	1413914	cds	TcCLB.503439.14	dispersed gene family protein 1 (DGF-1, pseudogene), putative	NA	97.7447	NA	b
chr38	1414197	1414845	cds	TcCLB.503439.14	dispersed gene family protein 1 (DGF-1, pseudogene), putative	NA	97.8815	NA	b
chr39	1838426	1840672	cds	TcCLB.506241.19	dispersed gene family protein 1 (DGF-1), putative	97.5375	99.1544	YES	b
chr12	260252	261271	cds	TcCLB.507623.50	oxidoreductase, putative		48.8192	NA
chr39	1842849	1843537	cds	TcCLB.506241.19	dispersed gene family protein 1 (DGF-1), putative	97.5375	99.393	YES	b
chr40	43001	44236	cds	TcCLB.506331.174	dispersed gene family protein 1 (DGF-1, pseudogene), putative	4.53509	2.11125	YES	d
chr40	49856	50507	cds	TcCLB.506331.174	dispersed gene family protein 1 (DGF-1, pseudogene), putative	4.53509	2.44781	YES	d
chr40	50909	52395	cds	TcCLB.506331.174	dispersed gene family protein 1 (DGF-1, pseudogene), putative	4.53509	2.49951	YES	d
chr40	927447	927951	cds	TcCLB.511271.10	dispersed gene family protein 1 (DGF-1, pseudogene), putative	4.53509	45.5354	NO	c
chr40	929899	930490	cds	TcCLB.511271.10	dispersed gene family protein 1 (DGF-1, pseudogene), putative	4.53509	45.6558	NO	c
chr25	275866	278213	cds	TcCLB.507491.100	hypothetical protein, conserved	10.7702	33.5451	NO
chr19	341407	342528	cds	TcCLB.508543.110	hypothetical protein, conserved	78.3769	50.846	NO
chr19	412776	413636	cds	TcCLB.508547.9	UDP-Gal or UDP-GlcNAc-dependent glycosyltransferase, putative (fragment)	78.3769	61.475	NO
chr40	1715733	1716878	cds	TcCLB.510415.9	dispersed gene family protein 1 (DGF-1), putative (fragment)	4.53509	84.2383	NA	b
chr40	1717479	1717998	cds	TcCLB.510415.9	dispersed gene family protein 1 (DGF-1), putative (fragment)	4.53509	84.3241	NA	b
chr27	608946	609557	cds	TcCLB.508175.160	deoxyuridine triphosphatase, putative	96.5453	71.6204	NO
chr27	499125	499969	cds	TcCLB.508177.50	hypothetical protein	96.5453	58.7039	NO
chr39	1782395	1783003	cds	TcCLB.509671.80	60S ribosomal protein L5, putative	97.5375	96.1324	NO
chr39	1792902	1793287	cds	TcCLB.509671.10	hypothetical protein, conserved	97.5375	96.6991	NO
chr39	1754387	1755381	divergent	.	.	97.5375	94.6218	NO
chr41	23303	24086	cds	TcCLB.506981.10	dispersed gene family protein 1 (DGF-1), putative (fragment)	NA	0.982529	NA	d
chr41	52181	52553	cds	TcCLB.511475.50	dispersed gene family protein 1 (DGF-1), putative	NA	2.20012	NA	d
chr41	279181	279576	cds	TcCLB.511487.30	dispersed gene family protein 1 (DGF-1), putative	NA	11.7712	NA	d
chr41	337437	339224	cds	TcCLB.507687.20	dispersed gene family protein 1 (DGF-1), putative	NA	14.2274	NA	d
chr41	343136	347456	cds	TcCLB.507687.20	dispersed gene family protein 1 (DGF-1), putative	NA	14.4677	NA	d
chr41	793478	794156	cds	TcCLB.503973.40	dispersed gene family protein 1 (DGF-1), putative	NA	33.4556	NA	d
chr41	794591	795293	cds	TcCLB.503973.40	dispersed gene family protein 1 (DGF-1), putative	NA	33.5025	NA	d
chr35	337934	338245	divergent	.	.	32.7017	28.4709	YES
chr41	2368457	2369263	cds	TcCLB.510355.10	dispersed gene family protein 1 (DGF-1), putative	NA	99.8617	NA	d
chr5	210673	211861	cds	TcCLB.508061.50	dispersed gene family protein 1 (DGF-1), putative	NA	92.6773	NA	d
chr5	212832	213353	cds	TcCLB.508061.50	dispersed gene family protein 1 (DGF-1), putative	NA	93.627	NA	d
chr7	55698	56213	cds	TcCLB.507911.30	dispersed gene family protein 1 (DGF-1), putative	NA	14.2416	NA	d
chr8	356740	357063	cds	TcCLB.506903.50	dispersed gene family protein 1 (DGF-1, pseudogene), putative	NA	90.6759	NA	b
chr8	359802	361771	cds	TcCLB.506903.50	dispersed gene family protein 1 (DGF-1, pseudogene), putative	NA	91.4542	NA	b
chr8	364299	365214	cds	TcCLB.506903.50	dispersed gene family protein 1 (DGF-1, pseudogene), putative	NA	92.5973	NA	b
NA-not avaiable information
* classification acording to Berna et al 2018. C- conserved compartiment; d -disrupted compartiments; b -present at both compartiments

## Sheet: Table S9
Table S9. Position of MFA-seq peaks (Consensus) in Esmeraldo-like haplotype
chr	Peak start	Peak End	classification	Gene ID	annotation	%PositionOfSubTel_Relative_ChrSize	%PositionPeak_Relative_ChrSize	LocatedAtSubtelomere	Compartiments*
chr41	30939	31734	cds	TcCLB.511123.40	dispersed gene family protein 1 (DGF-1), putative	NA	1.30449	NA	b	b	26
chr41	45651	46117	cds	TcCLB.508775.30	dispersed gene family protein 1 (DGF-1), putative	NA	1.92479	NA	b	c	7
chr41	287742	289803	cds	TcCLB.508685.9	dispersed gene family protein 1 (DGF-1), putative	NA	12.1321	NA	d	d	36
chr35	76041	78381	cds	TcCLB.507035.30	dispersed gene family protein 1 (DGF-1), putative	0.882348	6.40644	NO	d
chr35	593122	594534	cds	TcCLB.504159.10	Nucleoporin NUP53a	0.882348	49.9704	NO
chr38	1277123	1278309	cds	TcCLB.511181.50	mitochondrial processing peptidase, beta subunit, putative	4.24203	88.3941	NA
chr38	1307915	1309251	cds	TcCLB.511181.160	choline/ethanolamine kinase (pseudogene), putative	4.24203	90.5254	NA
chr25	18244	19682	cds	TcCLB.507229.29	dispersed gene family protein 1 (DGF-1), putative	4.52471	2.21846	YES	b
chr25	56059	56517	cds	TcCLB.508837.34	dispersed gene family protein 1 (DGF-1), putative (fragment)	4.52471	6.81673	NO	b
chr25	57723	58233	cds	TcCLB.508837.34	dispersed gene family protein 1 (DGF-1), putative (fragment)	4.52471	7.01907	NO	b
chr25	275871	277261	cds	TcCLB.509393.50	hypothetical protein, conserved	4.52471	33.5457	NO
chr27	498817	499667	cds	TcCLB.511693.30	hypothetical protein, conserved	5.66357	58.6677	NA
chr27	610711	611317	cds	TcCLB.509151.130	deoxyuridine triphosphatase, putative	5.66357	71.828	NA
chr34	31482	32220	cds	TcCLB.507875.90	dispersed gene family protein 1 (DGF-1, pseudogene), putative	6.1006	2.95394	YES	d
chr34	706950	707292	cds	TcCLB.506633.90	folate/pteridine transporter, putative	6.1006	66.3327	NA
chr34	1038467	1039179	cds	TcCLB.509631.60	dispersed gene family protein 1 (DGF-1), putative	6.1006	97.4387	NA	d
chr34	1046639	1047575	cds	TcCLB.509631.60	dispersed gene family protein 1 (DGF-1), putative	6.1006	98.2055	NA	d
chr33	45360	46795	cds	TcCLB.511585.260	dispersed gene family protein 1 (DGF-1, pseudogene), putative	6.79302	4.35663	YES	d
chr33	974159	974459	cds	TcCLB.510343.15	protein kinase, putative	6.79302	93.5637	NA
chr33	1024523	1025615	cds	TcCLB.504769.160	dispersed gene family protein 1 (DGF-1), putative	6.79302	98.4009	NA	b
chr33	577945	578826	cds	TcCLB.508347.10	hypothetical protein, conserved	6.79302	55.5091	NA
chr13	374289	374980	cds	TcCLB.510533.210	hypothetical protein, conserved (pseudogene)	7.06439	67.0332	NA
chr13	485951	486358	cds	TcCLB.508325.30	dispersed gene family protein 1 (DGF-1), putative	7.06439	87.0312	NA	b
chr13	486733	487529	cds	TcCLB.508325.30	dispersed gene family protein 1 (DGF-1), putative	7.06439	87.1713	NA	b
chr13	487890	488461	cds	TcCLB.508325.30	dispersed gene family protein 1 (DGF-1), putative	7.06439	87.3785	NA	b
chr13	488753	489552	cds	TcCLB.508325.30	dispersed gene family protein 1 (DGF-1), putative	7.06439	87.533	NA	b
chr37	62098	63436	cds	TcCLB.507611.199	dispersed gene family protein 1 (DGF-1), putative	7.52233	4.58016	YES	b
chr37	64583	65195	cds	TcCLB.507611.199	dispersed gene family protein 1 (DGF-1), putative	7.52233	4.76345	YES	b
chr37	70547	71112	cds	TcCLB.507611.199	dispersed gene family protein 1 (DGF-1), putative	7.52233	5.20334	YES	b
chr11	74817	75614	cds	TcCLB.510307.330	dispersed gene family protein 1 (DGF-1), putative	27.5023	14.22	YES	d
chr11	106037	107765	cds	TcCLB.504887.10	dispersed gene family protein 1 (DGF-1), putative	27.5023	20.1537	YES	d
chr11	229118	229537	cds	TcCLB.508089.71	hypothetical protein	27.5023	43.5469	NO
chr40	938492	939604	cds	TcCLB.507827.10	dispersed gene family protein 1 (DGF-1), putative	54.0783	46.0777	YES	c
chr40	1023500	1024252	cds	TcCLB.509805.260	dispersed gene family protein 1 (DGF-1, pseudogene), putative	54.0783	50.2514	YES	c
chr40	1206665	1207877	cds	TcCLB.510275.130	dispersed gene family protein 1 (DGF-1), putative	54.0783	59.2443	NO	d
chr40	1208931	1209452	cds	TcCLB.510275.130	dispersed gene family protein 1 (DGF-1), putative	54.0783	59.3556	NO	d
chr40	1541028	1541713	cds	TcCLB.510279.290	dispersed gene family protein 1 (DGF-1, pseudogene), putative	54.0783	75.6608	NA	d
chr40	1675589	1677117	cds	TcCLB.506671.70	dispersed gene family protein 1 (DGF-1), putative	54.0783	82.2674	NA	d
chr19	636065	638294	cds	TcCLB.510449.10	dispersed gene family protein 1 (DGF-1), putative	75.1487	94.7296	YES	d
chr25	675410	677182	cds	TcCLB.508559.29	dispersed gene family protein 1 (DGF-1), putative	77.9226	82.1293	YES	b
chr23	509050	509528	cds	TcCLB.462545.9	dispersed gene family protein 1 (DGF-1), putative (fragment)	80.8337	77.661	NO	d
chr23	556913	558092	cds	TcCLB.509845.9	dispersed gene family protein 1 (DGF-1), putative	80.8337	84.963	YES	d
chr23	558608	560973	cds	TcCLB.509845.9	dispersed gene family protein 1 (DGF-1), putative	80.8337	85.2216	YES	d
chr23	600208	600964	cds	TcCLB.509735.84	dispersed gene family protein 1 (DGF-1), putative	80.8337	91.5681	YES	d
chr6	163378	163946	cds	TcCLB.506529.550	cysteine peptidase, putative	83.757	41.9969	NA
chr6	204127	205686	intergenic	.	.	83.757	52.4716	NA
chr22	24393	27447	cds	TcCLB.509871.80	dispersed gene family protein 1 (DGF-1), putative	91.3182	3.43187	NA	c
chr22	27762	28280	cds	TcCLB.509871.80	dispersed gene family protein 1 (DGF-1), putative	91.3182	3.90586	NA	c
chr17	626369	627005	cds	TcCLB.507975.40	dispersed gene family protein 1 (DGF-1), putative	91.5376	96.5748	YES	d
chr17	633530	634336	cds	TcCLB.507975.40	dispersed gene family protein 1 (DGF-1), putative	91.5376	97.6789	YES	d
chr35	1137260	1139019	cds	TcCLB.508607.30	dispersed gene family protein 1 (DGF-1), putative	93.1223	95.814	YES	d
chr35	1144015	1144557	cds	TcCLB.508607.30	dispersed gene family protein 1 (DGF-1), putative	93.1223	96.3831	YES	d
chr35	1145110	1146598	cds	TcCLB.508607.30	dispersed gene family protein 1 (DGF-1), putative	93.1223	96.4753	YES	d
chr36	12326	13514	cds	TcCLB.506343.20	dispersed gene family protein 1 (DGF-1, pseudogene), putative	94.3211	1.04392	NA	b
chr36	244482	246456	divergent	.	.	94.3211	20.7058	NA
chr36	249561	250032	divergent	.	.	94.3211	21.1359	NA
chr39	1039256	1041729	cds	TcCLB.506885.489	dispersed gene family protein 1 (DGF-1), putative	97.4164	56.0517	NA	c
chr39	1783343	1783859	cds	TcCLB.510765.70	60S ribosomal protein L5, putative	97.4164	96.1835	NO
chr39	1793362	1793778	cds	TcCLB.508471.19	hypothetical protein, conserved (fragment)	97.4164	96.7239	NO
chr39	575119	576018	cds	TcCLB.509449.10	receptor-type adenylate cyclase, putative	97.4164	31.0187	NA
chr10	128434	128784	cds	TcCLB.504133.15	hypothetical protein, conserved (fragment)	NA	24.7538	NA
chr12	75469	77015	cds	TcCLB.509087.20	dispersed gene family protein 1 (DGF-1), putative	NA	14.1568	NA	d
chr12	86191	86749	cds	TcCLB.509089.9	dispersed gene family protein 1 (DGF-1), putative	NA	16.1681	NA	d
chr12	41244	44055	cds	TcCLB.506683.180	dispersed gene family protein 1 (DGF-1), putative	NA	7.73674	NA	d
chr14	26901	27945	cds	TcCLB.457109.9	dispersed gene family protein 1 (DGF-1), putative (fragment)	NA	4.4938	NA	d
chr14	153404	153876	cds	TcCLB.506227.205	hypothetical protein, conserved	NA	25.6261	NA
chr14	157393	157913	cds	TcCLB.506227.190	hypothetical protein	NA	26.2924	NA
chr14	159440	160260	cds	TcCLB.506227.170	hypothetical protein, conserved	NA	26.6344	NA
chr16	8389	9017	cds	TcCLB.507179.20	dispersed gene family protein 1 (DGF-1), putative	NA	1.29819	NA	d
chr16	572281	573021	cds	TcCLB.509815.120	dispersed gene family protein 1 (DGF-1, pseudogene), putative	NA	88.56	NA	d
chr16	573548	574425	cds	TcCLB.509815.120	dispersed gene family protein 1 (DGF-1, pseudogene), putative	NA	88.7561	NA	d
chr16	620298	621789	cds	TcCLB.507835.70	dispersed gene family protein 1 (DGF-1), putative	NA	95.9906	NA	d
chr18	200213	201814	cds	TcCLB.511593.40	trans-sialidase (pseudogene), putative	NA	30.5631	NA
chr18	243306	243930	cds	TcCLB.511599.40	dispersed gene family protein 1 (DGF-1), putative	NA	37.1414	NA	d
chr2	104187	105887	cds	TcCLB.506717.30	dispersed gene family protein 1 (DGF-1, pseudogene), putative	NA	68.6615	NA	d
chr21	615371	616298	cds	TcCLB.510173.30	hypothetical protein, conserved	NA	87.3922	NA
chr24	738967	739491	cds	TcCLB.503957.90	dispersed gene family protein 1 (DGF-1, pseudogene), putative	NA	94.7488	NA	d
chr24	322975	323312	cds	TcCLB.511681.20	histone H4, putative	NA	41.4112	NA
chr26	32806	34273	cds	TcCLB.504241.34	dispersed gene family protein 1 (DGF-1), putative (fragment)	NA	4.09347	NA	b
chr26	767971	768575	cds	TcCLB.503623.10	dispersed gene family protein 1 (DGF-1), putative	NA	95.826	NA	b
chr26	793028	795445	cds	TcCLB.506243.50	dispersed gene family protein 1 (DGF-1, pseudogene), putative	NA	98.9526	NA	b
chr26	734928	735619	cds	TcCLB.506183.20	dispersed gene family protein 1 (DGF-1), putative	NA	91.703	NA	b
chr26	768878	769748	cds	TcCLB.503623.10	dispersed gene family protein 1 (DGF-1), putative	NA	95.9392	NA	b
chr28	613390	614288	cds	TcCLB.507865.9	dispersed gene family protein 1 (DGF-1), putative	NA	71.8901	NA	b
chr28	611399	612600	cds	TcCLB.507863.20	dispersed gene family protein 1 (DGF-1), putative	NA	71.6567	NA	b
chr3	122015	122768	cds	TcCLB.404001.20	hypothetical protein, conserved	NA	62.0487	NA
chr30	24843	25680	cds	TcCLB.507521.150	dispersed gene family protein 1 (DGF-1), putative	NA	2.87574	NA	b
chr30	549097	549765	cds	TcCLB.509203.30	hd phosphohydrolase family protein	NA	63.5616	NA
chr31	36184	38037	cds	TcCLB.510971.10	dispersed gene family protein 1 (DGF-1), putative	NA	3.819	NA	b
chr31	478696	481172	cds	TcCLB.507719.9	dispersed gene family protein 1 (DGF-1), putative	NA	50.5234	NA	c
chr31	653082	653878	cds	TcCLB.510773.20	Vacuolar proton pyrophosphatase 1, putative	NA	68.9288	NA
chr31	901909	902546	cds	TcCLB.507921.9	dispersed gene family protein 1 (DGF-1), putative	NA	95.191	NA	b
chr32	570849	573220	cds	TcCLB.503909.19	dispersed gene family protein 1 (DGF-1), putative (fragment)	NA	58.9678	NA	c
chr32	319747	320145	cds	TcCLB.509965.360	hypothetical protein, conserved	NA	33.0294	NA
chr4	187058	187890	intergenic	.	.	NA	93.3418	NA
chr41	290284	290854	cds	TcCLB.508683.9	dispersed gene family protein 1 (DGF-1), putative	NA	12.2393	NA	d
chr41	310095	311526	cds	TcCLB.506523.9	dispersed gene family protein 1 (DGF-1), putative	NA	13.0746	NA	d
chr5	102710	103802	cds	TcCLB.511369.30	elongation factor 1-alpha, putative	NA	45.1832	NA
chr7	116986	120588	cds	TcCLB.510441.20	dispersed gene family protein 1 (DGF-1), putative	NA	29.9124	NA	b
chr8	209447	209826	intergenic	.	.	NA	53.2371	NA
chr9	44619	45497	cds	TcCLB.511415.40	dispersed gene family protein 1 (DGF-1), putative	NA	8.75511	NA	d
chr9	392014	392568	divergent	.	.	NA	76.9207	NA
chr9	389335	391615	convergent	.	.	NA	76.395	NA
NA-not avaiable information
* classification acording to Berna et al 2018. C- conserved compartiment; d -disrupted compartiments; b -present at both compartiments

## Sheet: Table S10
Table S10. Genes where ORIs where found in chromosomes that do not harbor DGF-1
NonEsmeraldo-Like
14 hypothetical protein, conserved
1 UDP-Gal or UDP-GlcNAc-dependent glycosyltransferase, putative (fragment)
1 threonyl-tRNA synthetase, putative
1 protein kiNAse, putative
1 oxidoreductase, putative
1 hypothetical protein, conserved (fragment)
1 guide RNA binding protein, putative
1 deoxyuridine triphosphatase, putative
1 cystathionine beta-synthase, putative
1 60S ribosomal protein L5, putative
1 60S ribosomal protein L13a, putative
Esmeraldo-Like
12 hypothetical protein
1 Vacuolar proton pyrophosphatase 1, putative
1 trans-sialidase (pseudogene), putative
1 receptor-type adenylate cyclase, putative
1 protein kinase, putative
1 Nucleoporin NUP53a
1 mitochondrial processing peptidase, beta subunit, putative
1 hypothetical protein, conserved (pseudogene)
1 histone H4, putative
1 hd phosphohydrolase family protein
1 folate/pteridine transporter, putative
1 elongation factor 1-alpha, putative
1 deoxyuridine triphosphatase, putative
1 cysteine peptidase, putative
1 choline/ethanolamine kinase (pseudogene), putative
1 60S ribosomal protein L5, putative

[truncated: 5 more sheets: Table S11, Table S12, Table S13, Table S14, TableS15]
